# Supplementary material for: High-fidelity (repeat) consensus sequences from short reads using combined read clustering and assembly
Source: BMC Genomics. 2024 Jan 24;25:109. doi: 10.1186/s12864-023-09948-4 (PMC10809544; doi:10.1186/s12864-023-09948-4)
Supplement: Supplementary file 2 — Additional file 2. Underlying data from Figs. 2, 3 and 4. Contents: Data-Fig. 2A_B-corolliflora_inputs.tsv, Data-Fig. 2B_B-corolliflora_contigs.tsv, Data-Fig. 2C_B-corolliflora-SCL008.fasta, Data-Fig. 2C_B-corolliflora-SCL008.gff, Data-Fig. 3_B-vulgaris-mini-circles_assembly.gfa, Data-Fig. 4_A-annua-rDNA.gfa, Data-Fig. 4_T-porrifolius-rDNA.gfa. [file 12864_2023_9948_MOESM2_ESM.zip › Data-Fig1A_B-corolliflora_inputs.tsv]

SCL	method	num_seqs	sum_len	min_len	avg_len	max_len	Q1	Q2	Q3	sum_gap	N50	Q20(%)	Q30(%)	GC(%)
SCL001	spades_cfq_assembly	4851	511736	56	105.5	2206	60	71	94	0	98	0	0	38.46
SCL001	spades_p_fa_assembly	461	98347	56	213.3	3167	84	119	238	0	288	0	0	38.18
SCL001	spades_fq_assembly	836	133199	56	159.3	1717	68.5	98	207	0	222	0	0	38.06
SCL002	spades_cfq_assembly	8934	739363	56	82.8	1694	59	66	84	0	76	0	0	41.66
SCL002	spades_p_fa_assembly	2951	278967	56	94.5	4347	60	70	92	0	88	0	0	41.4
SCL002	spades_fq_assembly	657	97026	56	147.7	6075	63	82	111	0	173	0	0	41.52
SCL003	spades_cfq_assembly	2314	236769	56	102.3	3477	62	76	102	0	99	0	0	34.31
SCL003	spades_p_fa_assembly	388	73586	56	189.7	4028	76	111	208	0	239	0	0	35.75
SCL003	spades_fq_assembly	361	69699	56	193.1	2516	77	111	209	0	255	0	0	35.62
SCL004	spades_cfq_assembly	5900	773655	56	131.1	3289	64	83	111	0	129	0	0	44.76
SCL004	spades_p_fa_assembly	175	105909	56	605.2	6104	222.5	306	688.5	0	1192	0	0	46.56
SCL004	spades_fq_assembly	695	162050	56	233.2	3389	87	117	231	0	356	0	0	46.4
SCL005	spades_cfq_assembly	1905	253670	56	133.2	3286	66	88	112	0	133	0	0	34.41
SCL005	spades_p_fa_assembly	531	125789	56	236.9	2338	90	132	236.5	0	345	0	0	35.13
SCL005	spades_fq_assembly	143	82671	56	578.1	3576	222.5	309	749.5	0	915	0	0	35.8
SCL006	spades_cfq_assembly	437	76277	56	174.5	4311	70	100	119	0	233	0	0	36.93
SCL006	spades_p_fa_assembly	480	88547	56	184.5	5044	71	103.5	123	0	266	0	0	37.58
SCL006	spades_fq_assembly	512	90050	56	175.9	3891	72	104	133.5	0	239	0	0	37.7
SCL007	spades_cfq_assembly	154	25013	56	162.4	9442	66	80	101	0	246	0	0	43.91
SCL007	spades_p_fa_assembly	6	11542	56	1923.7	9954	87	111	1223	0	9954	0	0	50.45
SCL007	spades_fq_assembly	9	11835	56	1315	10650	111	111	144	0	10650	0	0	50.92
SCL008	spades_cfq_assembly	196	60724	56	309.8	4583	102.5	111	179	0	1010	0	0	36.15
SCL008	spades_p_fa_assembly	55	45721	56	831.3	5950	211.5	344	1101	0	1734	0	0	36.22
SCL008	spades_fq_assembly	48	44073	56	918.2	8203	217.5	320.5	1006	0	2108	0	0	36.41
SCL009	spades_cfq_assembly	4441	460737	56	103.7	2623	62	74	100	0	99	0	0	29.19
SCL009	spades_p_fa_assembly	89	45012	56	505.8	5833	231	298	456	0	624	0	0	33.45
SCL009	spades_fq_assembly	228	59547	56	261.2	3105	95.5	167	261.5	0	335	0	0	32.62
SCL010	spades_cfq_assembly	556	122022	56	219.5	2778	76	111	164	0	514	0	0	36.11
SCL010	spades_p_fa_assembly	83	54367	56	655	4041	219.5	320	883.5	0	1033	0	0	36.85
SCL010	spades_fq_assembly	71	55679	56	784.2	5783	229.5	385	1032.5	0	1376	0	0	36.33
SCL011	spades_cfq_assembly	1415	234583	56	165.8	2729	71	103	186	0	221	0	0	36.93
SCL011	spades_p_fa_assembly	71	49760	56	700.8	5441	222	281	645	0	1557	0	0	37.6
SCL011	spades_fq_assembly	86	53251	56	619.2	3894	217	273	664	0	1249	0	0	37.76
SCL012	spades_cfq_assembly	3211	492687	56	153.4	4115	66	89	118.5	0	202	0	0	47.21
SCL012	spades_p_fa_assembly	2	112	56	56	56	28	56	28	0	56	0	0	0
SCL012	spades_fq_assembly	2	112	56	56	56	28	56	28	0	56	0	0	0
SCL013	spades_cfq_assembly	1254	113168	56	90.2	853	59	67	90	0	84	0	0	42.62
SCL013	spades_p_fa_assembly	118	13648	56	115.7	826	65	80	111	0	111	0	0	41.65
SCL013	spades_fq_assembly	55	8200	57	149.1	692	71	106	221.5	0	222	0	0	41.01
SCL014	spades_cfq_assembly	6004	420456	56	70	527	57	62	74	0	65	0	0	26.62
SCL014	spades_p_fa_assembly	751	57659	56	76.8	360	58	66	84	0	72	0	0	27.16
SCL014	spades_fq_assembly	521	41411	56	79.5	441	58	67	85	0	75	0	0	27.23
SCL015	spades_cfq_assembly	1177	233284	56	198.2	2524	70	105	226	0	271	0	0	32.4
SCL015	spades_p_fa_assembly	131	62459	56	476.8	3590	221.5	286	489	0	708	0	0	33.52
SCL015	spades_fq_assembly	133	53314	56	400.9	3304	120	236	475	0	643	0	0	33.86
SCL016	spades_cfq_assembly	38450	2633030	56	68.5	468	57	62	74	0	65	0	0	40.4
SCL016	spades_p_fa_assembly	5	2226	111	445.2	1427	223	231	234	0	1427	0	0	40.43
SCL016	spades_fq_assembly	5	2643	111	528.6	1844	223	231	234	0	1844	0	0	40.67
SCL017	spades_cfq_assembly	2571	299598	56	116.5	2138	64	80	111	0	111	0	0	39.85
SCL017	spades_p_fa_assembly	58	40905	56	705.3	3745	248	379.5	869	0	1224	0	0	40.85
SCL017	spades_fq_assembly	55	40006	56	727.4	4125	254	442	928	0	989	0	0	40.63
SCL018	spades_cfq_assembly	552	106591	56	193.1	3531	73.5	111	217.5	0	246	0	0	35.63
SCL018	spades_p_fa_assembly	14	2575	56	183.9	1263	72	111	116	0	172	0	0	31.84
SCL018	spades_fq_assembly	68	41739	56	613.8	6268	248	313.5	614.5	0	844	0	0	37.06
SCL019	spades_cfq_assembly	219	81879	56	373.9	5933	111	122	196	0	1402	0	0	43.96
SCL019	spades_p_fa_assembly	96	67945	76	707.8	3396	133	256.5	963	0	1738	0	0	43.32
SCL019	spades_fq_assembly	55	60377	76	1097.8	6673	253	637	1211.5	0	2168	0	0	43.34
SCL020	spades_cfq_assembly	553	99815	56	180.5	3699	73	108	144	0	238	0	0	39.2
SCL020	spades_p_fa_assembly	6	975	56	162.5	462	56	112	177	0	177	0	0	33.64
SCL020	spades_fq_assembly	6	975	56	162.5	462	56	112	177	0	177	0	0	33.64
SCL021	spades_cfq_assembly	206	50853	56	246.9	5309	91	111	161	0	579	0	0	38.16
SCL021	spades_p_fa_assembly	41	33555	56	818.4	5366	111	255	691	0	2797	0	0	37.99
SCL021	spades_fq_assembly	29	31356	74	1081.2	5182	255	359	969	0	2550	0	0	37.91
SCL022	spades_cfq_assembly	999	155573	56	155.7	2524	70	97	134	0	213	0	0	36.27
SCL022	spades_p_fa_assembly	45	31997	58	711	3557	229	274	933	0	1892	0	0	36.64
SCL022	spades_fq_assembly	239	57058	56	238.7	2140	91.5	116	236.5	0	340	0	0	36.61
SCL023	spades_cfq_assembly	33	12857	56	389.6	1953	111	361	422	0	598	0	0	29.81
SCL023	spades_p_fa_assembly	12	3669	56	305.8	1746	58	86.5	359.5	0	411	0	0	28.18
SCL023	spades_fq_assembly	11	3630	56	330	1821	58	62	358	0	1821	0	0	29.28
SCL024	spades_cfq_assembly	256	38476	56	150.3	2383	65	81	111.5	0	215	0	0	33.62
SCL024	spades_p_fa_assembly	26	10246	56	394.1	2498	76	101.5	227	0	1715	0	0	37.6
SCL024	spades_fq_assembly	43	13204	56	307.1	2650	69.5	105	216.5	0	938	0	0	36.39
SCL025	spades_cfq_assembly	718	153428	56	213.7	2892	80	111	221	0	295	0	0	35.9
SCL025	spades_p_fa_assembly	70	48206	61	688.7	3597	225	374	1032	0	1306	0	0	37.14
SCL025	spades_fq_assembly	82	51899	206	632.9	3597	232	364.5	805	0	1115	0	0	36.9
SCL026	spades_cfq_assembly	11164	838091	56	75.1	1040	58	64	80	0	70	0	0	47.02
SCL026	spades_p_fa_assembly	46	5268	57	114.5	670	64	81	108	0	108	0	0	45.84
SCL026	spades_fq_assembly	6	2111	122	351.8	915	230	238.5	367	0	367	0	0	44.62
SCL027	spades_cfq_assembly	836	184034	56	220.1	2516	75	111	210.5	0	402	0	0	50.38
SCL027	spades_p_fa_assembly	63	46335	208	735.5	4405	226	407	772	0	1379	0	0	50.36
SCL027	spades_fq_assembly	60	45782	140	763	4405	223	391.5	827	0	1605	0	0	50.35
SCL028	spades_cfq_assembly	718	70852	56	98.7	2033	61	72	94	0	91	0	0	33.51
SCL028	spades_p_fa_assembly	77	15082	56	195.9	2467	64	80	111	0	636	0	0	33.91
SCL028	spades_fq_assembly	92	16804	56	182.7	1698	66.5	83.5	111	0	497	0	0	33.99
SCL029	spades_cfq_assembly	828	119283	56	144.1	1914	66	88	124	0	208	0	0	37.66
SCL029	spades_p_fa_assembly	25	15251	76	610	4718	139	250	425	0	3309	0	0	40.86
SCL029	spades_fq_assembly	27	16532	76	612.3	5301	175	250	413.5	0	3309	0	0	40.19
SCL030	spades_cfq_assembly	171	33260	56	194.5	2043	93	111	147.5	0	240	0	0	37.57
SCL030	spades_p_fa_assembly	39	22713	115	582.4	5266	225.5	287	519	0	971	0	0	38.87
SCL030	spades_fq_assembly	109	32180	56	295.2	2204	111	189	289	0	504	0	0	38.62
SCL031	spades_cfq_assembly	1576	125983	56	79.9	803	59	68	88	0	77	0	0	39.06
SCL031	spades_p_fa_assembly	33	5721	56	173.4	899	76	139	220	0	220	0	0	35.33
SCL031	spades_fq_assembly	51	6852	56	134.4	561	74	94	207	0	207	0	0	37.23
SCL032	spades_cfq_assembly	248	60936	56	245.7	2170	77	207	250	0	302	0	0	25.21
SCL032	spades_p_fa_assembly	2	112	56	56	56	28	56	28	0	56	0	0	0
SCL032	spades_fq_assembly	2	112	56	56	56	28	56	28	0	56	0	0	0
SCL033	spades_cfq_assembly	344	65450	56	190.3	2297	70	94	118.5	0	447	0	0	33.12
SCL033	spades_p_fa_assembly	76	35663	97	469.3	2487	242.5	299	585	0	649	0	0	33.19
SCL033	spades_fq_assembly	80	29157	57	364.5	1973	125	237	396	0	527	0	0	33.82
SCL034	spades_cfq_assembly	113	32647	56	288.9	1933	99	117	284	0	738	0	0	34.98
SCL034	spades_p_fa_assembly	0	0	0	0	0	0	0	0	0	0	0	0	0
SCL034	spades_fq_assembly	32	22043	86	688.8	4112	227	296	796	0	1241	0	0	35.24
SCL035	spades_cfq_assembly	96	41703	56	434.4	4471	111	123.5	248	0	1948	0	0	39.94
SCL035	spades_p_fa_assembly	18	33346	56	1852.6	6276	227	386	3969	0	5303	0	0	39.55
SCL035	spades_fq_assembly	20	31358	56	1567.9	5900	266.5	366	2870	0	5354	0	0	39.36
SCL036	spades_cfq_assembly	275	29695	56	108	868	66	78	108	0	107	0	0	35.81
SCL036	spades_p_fa_assembly	20	3364	56	168.2	649	74.5	84	183.5	0	259	0	0	37.57
SCL036	spades_fq_assembly	101	9948	56	98.5	649	68	83	102	0	90	0	0	38.25
SCL037	spades_cfq_assembly	75	13654	56	182.1	1503	58	71	105	0	684	0	0	23.31
SCL037	spades_p_fa_assembly	2	112	56	56	56	28	56	28	0	56	0	0	0
SCL037	spades_fq_assembly	2	112	56	56	56	28	56	28	0	56	0	0	0
SCL038	spades_cfq_assembly	499	98368	56	197.1	5049	61	79	132.5	0	523	0	0	35.65
SCL038	spades_p_fa_assembly	55	46239	206	840.7	12837	236.5	327	676	0	1639	0	0	39.03
SCL038	spades_fq_assembly	53	44836	206	846	11729	229	356	736	0	1737	0	0	39.02
SCL039	spades_cfq_assembly	1	5441	5441	5441	5441	2720.5	5441	2720.5	0	5441	0	0	44.84
SCL039	spades_p_fa_assembly	1	5441	5441	5441	5441	2720.5	5441	2720.5	0	5441	0	0	44.66
SCL039	spades_fq_assembly	1	5441	5441	5441	5441	2720.5	5441	2720.5	0	5441	0	0	44.66
SCL040	spades_cfq_assembly	213	47172	56	221.5	1685	93	135	225	0	294	0	0	31.93
SCL040	spades_p_fa_assembly	22	14901	56	677.3	2033	233	566	979	0	1110	0	0	32.55
SCL040	spades_fq_assembly	21	14804	56	705	1980	233	478	979	0	1174	0	0	32.47
SCL041	spades_cfq_assembly	135	25351	56	187.8	2184	72.5	107	141.5	0	275	0	0	38.13
SCL041	spades_p_fa_assembly	35	15181	66	433.7	2208	219.5	236	409	0	566	0	0	38.13
SCL041	spades_fq_assembly	39	16103	66	412.9	1954	221.5	252	409	0	497	0	0	37.96
SCL042	spades_cfq_assembly	328	55654	56	169.7	3135	69.5	102	153.5	0	226	0	0	40.26
SCL042	spades_p_fa_assembly	24	21280	138	886.7	11058	236.5	298.5	631.5	0	11058	0	0	41.5
SCL042	spades_fq_assembly	29	22383	138	771.8	8195	231	271	433	0	3448	0	0	41.39
SCL043	spades_cfq_assembly	528	134398	56	254.5	3689	95.5	156	265	0	364	0	0	33.07
SCL043	spades_p_fa_assembly	79	44515	56	563.5	3985	240	316	706.5	0	750	0	0	33.09
SCL043	spades_fq_assembly	81	44589	56	550.5	3985	238	316	706	0	736	0	0	33.07
SCL044	spades_cfq_assembly	188	20800	56	110.6	1003	59	79	105	0	108	0	0	21.23
SCL044	spades_p_fa_assembly	124	17973	56	144.9	826	61	105	204	0	216	0	0	25.48
SCL044	spades_fq_assembly	152	20126	56	132.4	857	62.5	91.5	116	0	178	0	0	24.43
SCL045	spades_cfq_assembly	215	82747	56	384.9	3650	186.5	229	351	0	714	0	0	53.62
SCL045	spades_p_fa_assembly	156	36429	57	233.5	2545	98	129.5	245	0	335	0	0	53.94
SCL045	spades_fq_assembly	156	36429	57	233.5	2545	98	129.5	245	0	335	0	0	53.94
SCL046	spades_cfq_assembly	214	47933	56	224	2977	81	111	165	0	352	0	0	44.14
SCL046	spades_p_fa_assembly	29	20889	56	720.3	6018	217	301	435	0	2743	0	0	43.91
SCL046	spades_fq_assembly	2	112	56	56	56	28	56	28	0	56	0	0	0
SCL047	spades_cfq_assembly	80	23733	57	296.7	3649	96	117.5	190	0	794	0	0	44.26
SCL047	spades_p_fa_assembly	163	34473	56	211.5	3237	81.5	111	184	0	292	0	0	44.47
SCL047	spades_fq_assembly	39	20129	78	516.1	4716	111	207	267	0	1916	0	0	43.95
SCL048	spades_cfq_assembly	1318	111264	56	84.4	2806	62	73	95	0	84	0	0	45.37
SCL048	spades_p_fa_assembly	3	1798	109	599.3	1578	110	111	844.5	0	1578	0	0	43.38
SCL048	spades_fq_assembly	11	5228	95	475.3	1766	230.5	258	318.5	0	1380	0	0	41.3
SCL049	spades_cfq_assembly	182	21780	56	119.7	1004	62	78	111	0	136	0	0	41.46
SCL049	spades_p_fa_assembly	8	1397	56	174.6	491	79	111	235	0	352	0	0	44.38
SCL049	spades_fq_assembly	8	1397	56	174.6	491	79	111	235	0	352	0	0	44.38
SCL050	spades_cfq_assembly	84	28740	56	342.1	3986	106.5	118.5	204.5	0	1168	0	0	38.32
SCL050	spades_p_fa_assembly	93	26737	56	287.5	2438	90	120	290	0	608	0	0	37.61
SCL050	spades_fq_assembly	50	23478	61	469.6	2921	111	185	505	0	1215	0	0	38.33
SCL051	spades_cfq_assembly	934	146158	56	156.5	3983	69	99	127	0	176	0	0	27.12
SCL051	spades_p_fa_assembly	181	47844	56	264.3	5004	95	127	214	0	414	0	0	27.62
SCL051	spades_fq_assembly	81	33943	56	419	4783	117	217	463	0	872	0	0	27.94
SCL052	spades_cfq_assembly	3145	270357	56	86	1427	58	67	90	0	81	0	0	35.26
SCL052	spades_p_fa_assembly	44	17180	56	390.5	1622	208.5	301.5	619	0	619	0	0	34.84
SCL052	spades_fq_assembly	32	13405	56	418.9	1682	220	337	622	0	632	0	0	35.05
SCL053	spades_cfq_assembly	2	3074	1394	1537	1680	1394	1537	1680	0	1680	0	0	41.44
SCL053	spades_p_fa_assembly	67	28286	58	422.2	3555	225.5	260	358.5	0	403	0	0	42.93
SCL053	spades_fq_assembly	67	28286	58	422.2	3555	225.5	260	358.5	0	403	0	0	42.93
SCL054	spades_cfq_assembly	125	25772	56	206.2	1366	73	111	226	0	383	0	0	27.18
SCL054	spades_p_fa_assembly	39	14884	56	381.6	1044	220.5	272	588	0	617	0	0	28.59
SCL054	spades_fq_assembly	38	14815	56	389.9	1289	221	276.5	443	0	623	0	0	27.65
SCL055	spades_cfq_assembly	1031	106049	56	102.9	2149	59	71	97	0	98	0	0	19.51
SCL055	spades_p_fa_assembly	51	16024	56	314.2	1924	88.5	115	291.5	0	710	0	0	28.09
SCL055	spades_fq_assembly	71	19552	57	275.4	1845	94	129	234	0	675	0	0	27.65
SCL056	spades_cfq_assembly	127	19916	56	156.8	1477	70.5	96	132.5	0	174	0	0	45.56
SCL056	spades_p_fa_assembly	17	9338	56	549.3	1944	218	455	797	0	934	0	0	50.87
SCL056	spades_fq_assembly	14	7566	56	540.4	1672	212	314.5	934	0	934	0	0	50.25
SCL057	spades_cfq_assembly	44	14809	58	336.6	3941	93	114	229	0	3704	0	0	36.59
SCL057	spades_p_fa_assembly	46	14051	56	305.5	2037	77	111	293	0	788	0	0	36.67
SCL057	spades_fq_assembly	12	9402	56	783.5	3944	197	306.5	1016.5	0	1607	0	0	38.35
SCL058	spades_cfq_assembly	316	72644	56	229.9	2229	75	123.5	247	0	313	0	0	25.87
SCL058	spades_p_fa_assembly	51	22948	56	450	1703	212	307	644.5	0	670	0	0	29.28
SCL058	spades_fq_assembly	50	23857	56	477.1	1895	212	311	663	0	682	0	0	29.2
SCL059	spades_cfq_assembly	446	63350	56	142	1983	70	96	117	0	147	0	0	41.68
SCL059	spades_p_fa_assembly	48	18870	56	393.1	4812	111	131	253.5	0	1102	0	0	42.56
SCL059	spades_fq_assembly	24	14864	56	619.3	4966	111	116.5	336.5	0	3089	0	0	42.86
SCL060	spades_cfq_assembly	65	9946	56	153	2315	67	89	111	0	129	0	0	32.15
SCL060	spades_p_fa_assembly	28	8728	56	311.7	1822	128.5	222.5	290	0	301	0	0	31.67
SCL060	spades_fq_assembly	21	7990	56	380.5	1792	215	257	307	0	593	0	0	31.63
SCL061	spades_cfq_assembly	49	16934	58	345.6	2660	111	111	194	0	934	0	0	37.14
SCL061	spades_p_fa_assembly	23	14914	56	648.4	6575	208.5	219	309	0	1939	0	0	37.65
SCL061	spades_fq_assembly	24	15745	56	656	5920	208.5	247.5	573.5	0	2046	0	0	37.16
SCL062	spades_cfq_assembly	563	84838	56	150.7	3759	68	91	122	0	172	0	0	33.59
SCL062	spades_p_fa_assembly	29	19897	56	686.1	2236	286	464	738	0	900	0	0	34.77
SCL062	spades_fq_assembly	24	18320	56	763.3	2628	248	482.5	846	0	1256	0	0	34.53
SCL063	spades_cfq_assembly	111	30996	58	279.2	2218	99	111	162	0	768	0	0	44.59
SCL063	spades_p_fa_assembly	19	20498	118	1078.8	4874	244.5	316	896	0	4165	0	0	43.91
SCL063	spades_fq_assembly	15	18964	118	1264.3	4877	267.5	418	604	0	4864	0	0	44.3
SCL064	spades_cfq_assembly	503	81584	56	162.2	1484	74	101	214	0	226	0	0	49.09
SCL064	spades_p_fa_assembly	3	168	56	56	56	28	56	28	0	56	0	0	33.33
SCL064	spades_fq_assembly	3	168	56	56	56	28	56	28	0	56	0	0	33.33
SCL065	spades_cfq_assembly	99	15468	56	156.2	1071	65	102	210	0	215	0	0	37.41
SCL065	spades_p_fa_assembly	7	2939	153	419.9	1249	223	281	405	0	441	0	0	37.5
SCL065	spades_fq_assembly	7	2939	153	419.9	1249	223	281	405	0	441	0	0	37.5
SCL066	spades_cfq_assembly	2199	202713	56	92.2	1672	60	72	98	0	90	0	0	33.24
SCL066	spades_p_fa_assembly	32	19911	95	622.2	5661	223.5	261.5	636.5	0	1018	0	0	33.08
SCL066	spades_fq_assembly	21	15805	95	752.6	3658	219	261	874	0	1773	0	0	32.78
SCL067	spades_cfq_assembly	13	4858	56	373.7	3546	58	111	111	0	3546	0	0	41.38
SCL067	spades_p_fa_assembly	5	3939	56	787.8	3603	58	111	111	0	3603	0	0	44.28
SCL067	spades_fq_assembly	4	3881	56	970.3	3603	83.5	111	1857	0	3603	0	0	44.91
SCL068	spades_cfq_assembly	73	15093	56	206.8	889	73	111	239	0	390	0	0	32.73
SCL068	spades_p_fa_assembly	37	11104	99	300.1	1236	212	264	344	0	317	0	0	30.45
SCL068	spades_fq_assembly	1	403	403	403	403	201.5	403	201.5	0	403	0	0	22.58
SCL069	spades_cfq_assembly	71	16093	56	226.7	5448	84.5	111	155.5	0	304	0	0	34.84
SCL069	spades_p_fa_assembly	37	13184	63	356.3	4842	111	120	160	0	1190	0	0	38.33
SCL069	spades_fq_assembly	7	8969	56	1281.3	7393	70	222	579	0	7393	0	0	37.4
SCL070	spades_cfq_assembly	126	67533	112	536	4511	223	257.5	576	0	871	0	0	46.24
SCL071	spades_cfq_assembly	333	55868	56	167.8	1526	85	111	167	0	206	0	0	33.65
SCL071	spades_p_fa_assembly	31	20768	56	669.9	2932	233	391	796	0	1345	0	0	34.35
SCL071	spades_fq_assembly	22	18211	56	827.8	2936	239	429	1345	0	1930	0	0	34.11
SCL072	spades_cfq_assembly	29	7485	56	258.1	1090	91	129	299	0	513	0	0	33.19
SCL072	spades_p_fa_assembly	32	9919	56	310	940	211	233	324	0	317	0	0	34.49
SCL072	spades_fq_assembly	43	12092	56	281.2	934	209	233	273.5	0	271	0	0	34.54
SCL073	spades_cfq_assembly	114	26678	56	234	3992	72	111	141	0	584	0	0	32.77
SCL073	spades_p_fa_assembly	4	997	56	249.3	774	56	83.5	442.5	0	774	0	0	32.3
SCL073	spades_fq_assembly	4	997	56	249.3	774	56	83.5	442.5	0	774	0	0	32.3
SCL074	spades_cfq_assembly	129	20221	56	156.8	1302	62	90	197	0	235	0	0	38.95
SCL074	spades_p_fa_assembly	56	10375	56	185.3	1039	87	113	236	0	250	0	0	33.96
SCL074	spades_fq_assembly	55	9817	56	178.5	1039	87	111	229.5	0	241	0	0	33.83
SCL075	spades_cfq_assembly	44	5624	56	127.8	702	73	111	116.5	0	113	0	0	35.86
SCL075	spades_p_fa_assembly	10	2745	56	274.5	822	56	220.5	353	0	601	0	0	33.11
SCL075	spades_fq_assembly	9	2114	56	234.9	792	56	215	302	0	353	0	0	32.02
SCL076	spades_cfq_assembly	508	79303	56	156.1	1924	70	103	140.5	0	206	0	0	36.22
SCL076	spades_p_fa_assembly	33	19473	56	590.1	1805	243	351	941	0	1079	0	0	37.44
SCL076	spades_fq_assembly	32	17976	56	561.8	1721	231	354	791	0	968	0	0	36.64
SCL077	spades_cfq_assembly	31	6030	60	194.5	2264	67	81	99.5	0	850	0	0	52.4
SCL077	spades_p_fa_assembly	2	860	158	430	702	158	430	702	0	702	0	0	51.51
SCL077	spades_fq_assembly	2	860	158	430	702	158	430	702	0	702	0	0	51.51
SCL078	spades_cfq_assembly	28	5544	56	198	718	96	111	253	0	259	0	0	34.58
SCL078	spades_p_fa_assembly	7	1408	58	201.1	538	82.5	111	268	0	425	0	0	31.82
SCL078	spades_fq_assembly	7	1546	58	220.9	594	82.5	111	309	0	425	0	0	32.02
SCL079	spades_cfq_assembly	168	35271	56	209.9	1817	75	132.5	246	0	264	0	0	26.55
SCL079	spades_p_fa_assembly	2	112	56	56	56	28	56	28	0	56	0	0	0
SCL079	spades_fq_assembly	2	112	56	56	56	28	56	28	0	56	0	0	0
SCL080	spades_cfq_assembly	410	63089	56	153.9	2692	71	96	131	0	182	0	0	31.21
SCL080	spades_p_fa_assembly	15	12691	75	846.1	4261	155.5	229	538	0	3658	0	0	32.23
SCL080	spades_fq_assembly	17	13188	75	775.8	3658	156	236	943	0	1575	0	0	32.04
SCL081	spades_cfq_assembly	710	86637	56	122	1110	59	76	124	0	174	0	0	32.13
SCL081	spades_p_fa_assembly	2	112	56	56	56	28	56	28	0	56	0	0	0
SCL081	spades_fq_assembly	2	112	56	56	56	28	56	28	0	56	0	0	0
SCL082	spades_cfq_assembly	152	46419	56	305.4	1105	206	229.5	352.5	0	353	0	0	41.27
SCL082	spades_p_fa_assembly	2	112	56	56	56	28	56	28	0	56	0	0	0
SCL082	spades_fq_assembly	2	112	56	56	56	28	56	28	0	56	0	0	0
SCL083	spades_cfq_assembly	96	19565	56	203.8	1601	84	208	237	0	234	0	0	32.12
SCL083	spades_p_fa_assembly	19	6747	56	355.1	2034	133	247	346.5	0	446	0	0	31.76
SCL083	spades_fq_assembly	23	6677	56	290.3	2266	111	211	263.5	0	350	0	0	31.6
SCL084	spades_cfq_assembly	35	10620	56	303.4	1688	79	173	433	0	530	0	0	40.85
SCL085	spades_cfq_assembly	230	31660	56	137.7	1642	65	88	133	0	209	0	0	30.01
SCL085	spades_p_fa_assembly	1	58	58	58	58	29	58	29	0	58	0	0	0
SCL085	spades_fq_assembly	5	1618	58	323.6	1250	87	102	121	0	1250	0	0	32.08
SCL086	spades_cfq_assembly	761	85930	56	112.9	2314	67	84	111	0	111	0	0	31.02
SCL086	spades_p_fa_assembly	0	0	0	0	0	0	0	0	0	0	0	0	0
SCL086	spades_fq_assembly	16	10561	61	660.1	4365	215	228.5	806	0	1275	0	0	34.14
SCL087	spades_cfq_assembly	199	20172	56	101.4	555	58.5	84	107	0	105	0	0	23.48
SCL087	spades_p_fa_assembly	6	540	56	90	148	56	84.5	111	0	111	0	0	23.7
SCL087	spades_fq_assembly	6	540	56	90	148	56	84.5	111	0	111	0	0	23.7
SCL088	spades_cfq_assembly	474	61977	56	130.8	1187	58	76	111	0	212	0	0	25.16
SCL088	spades_p_fa_assembly	36	15802	58	438.9	1491	225.5	316	579	0	587	0	0	34.07
SCL088	spades_fq_assembly	36	15802	58	438.9	1491	225.5	316	579	0	587	0	0	34.07
SCL089	spades_cfq_assembly	662	81928	56	123.8	1677	63	78	111	0	131	0	0	53.2
SCL089	spades_p_fa_assembly	19	9519	167	501	3026	170.5	235	464.5	0	1027	0	0	51.64
SCL089	spades_fq_assembly	23	9783	76	425.3	3134	167	213	335.5	0	1027	0	0	52.01
SCL090	spades_cfq_assembly	162	19654	56	121.3	3254	65	85	110	0	111	0	0	38.65
SCL090	spades_p_fa_assembly	57	11107	56	194.9	1948	95	111	222	0	269	0	0	39.05
SCL090	spades_fq_assembly	12	5739	56	478.3	1400	122	238.5	804.5	0	927	0	0	39.47
SCL091	spades_cfq_assembly	89	15006	56	168.6	810	71	105	226	0	250	0	0	37.28
SCL091	spades_p_fa_assembly	1	56	56	56	56	28	56	28	0	56	0	0	0
SCL091	spades_fq_assembly	1	56	56	56	56	28	56	28	0	56	0	0	0
SCL092	spades_cfq_assembly	21	8885	71	423.1	1718	111	204	662	0	901	0	0	32.45
SCL092	spades_p_fa_assembly	10	6942	228	694.2	1728	319	355	1236	0	1236	0	0	32.64
SCL092	spades_fq_assembly	12	7757	83	646.4	1666	293	445.5	907.5	0	1236	0	0	32.85
SCL093	spades_cfq_assembly	590	63757	56	108.1	2948	60	73	108	0	109	0	0	26.18
SCL093	spades_p_fa_assembly	18	10730	56	596.1	3144	213	307	642	0	1536	0	0	31.75
SCL093	spades_fq_assembly	16	9690	56	605.6	3087	150	293.5	619	0	1465	0	0	31.97
SCL094	spades_cfq_assembly	278	26835	56	96.5	637	62	77	99	0	94	0	0	41.8
SCL094	spades_p_fa_assembly	16	3901	56	243.8	422	158.5	248.5	346	0	311	0	0	37.86
SCL094	spades_fq_assembly	16	3901	56	243.8	422	158.5	248.5	346	0	311	0	0	37.86
SCL095	spades_cfq_assembly	97	13154	56	135.6	1027	72	79	111	0	209	0	0	28.78
SCL095	spades_p_fa_assembly	23	4698	56	204.3	722	102.5	140	221.5	0	241	0	0	41.55
SCL095	spades_fq_assembly	23	4698	56	204.3	722	102.5	140	221.5	0	241	0	0	41.55
SCL096	spades_cfq_assembly	208	26553	56	127.7	1782	58	88.5	121	0	200	0	0	25.06
SCL096	spades_p_fa_assembly	60	8397	56	140	838	57.5	81	124.5	0	208	0	0	36.32
SCL096	spades_fq_assembly	60	8397	56	140	838	57.5	81	124.5	0	208	0	0	36.32
SCL097	spades_cfq_assembly	99	29720	56	300.2	3023	111	179	255.5	0	514	0	0	38.42
SCL097	spades_p_fa_assembly	4	942	56	235.5	456	56	215	415	0	374	0	0	25.37
SCL097	spades_fq_assembly	4	942	56	235.5	456	56	215	415	0	374	0	0	25.37
SCL098	spades_cfq_assembly	414	51514	56	124.4	1281	66	82.5	111	0	115	0	0	37.05
SCL098	spades_p_fa_assembly	32	11985	111	374.5	2150	171	224	364	0	561	0	0	39.8
SCL098	spades_fq_assembly	18	10068	111	559.3	1640	113	280.5	1185	0	1243	0	0	39.73
SCL099	spades_cfq_assembly	70	7737	56	110.5	369	65	81.5	112	0	111	0	0	51.07
SCL099	spades_p_fa_assembly	15	2553	56	170.2	939	86	106	117	0	220	0	0	50.02
SCL099	spades_fq_assembly	19	2771	56	145.8	668	89	108	144.5	0	145	0	0	49.3
SCL100	spades_cfq_assembly	286	50300	56	175.9	1812	64	111	221	0	234	0	0	30.16
SCL101	spades_cfq_assembly	198	36542	56	184.6	1415	79	111	208	0	238	0	0	38.8
SCL102	spades_cfq_assembly	73	23362	57	320	3441	90	117	225	0	864	0	0	50.38
SCL102	spades_p_fa_assembly	22	13372	206	607.8	4048	245	304	574	0	1026	0	0	50.7
SCL102	spades_fq_assembly	22	13372	206	607.8	4048	245	304	574	0	1026	0	0	50.7
SCL103	spades_cfq_assembly	21	5641	62	268.6	584	131	192	458	0	458	0	0	30.58
SCL103	spades_p_fa_assembly	21	5042	111	240.1	459	145	220	244	0	242	0	0	30.66
SCL103	spades_fq_assembly	50	8496	62	169.9	526	94	132	227	0	222	0	0	30.98
SCL104	spades_cfq_assembly	3736	261446	56	70	529	58	62	76	0	66	0	0	22.65
SCL104	spades_p_fa_assembly	15	1232	56	82.1	181	62	69	85.5	0	78	0	0	22.73
SCL104	spades_fq_assembly	73	5251	56	71.9	237	60	66	78	0	69	0	0	22.19
SCL105	spades_cfq_assembly	57	20180	111	354	2507	156	226	276	0	483	0	0	36.31
SCL106	spades_cfq_assembly	516	52994	56	102.7	1118	58	70	105	0	105	0	0	39.03
SCL106	spades_p_fa_assembly	17	7490	58	440.6	1199	245	359	537	0	537	0	0	41.51
SCL106	spades_fq_assembly	16	7422	58	463.9	1199	231.5	342.5	678	0	819	0	0	41.26
SCL107	spades_cfq_assembly	61	7648	56	125.4	790	62	77	119	0	131	0	0	25.47
SCL107	spades_p_fa_assembly	10	3554	206	355.4	675	227	318.5	404	0	404	0	0	32.3
SCL107	spades_fq_assembly	11	3802	206	345.6	675	218.5	316	404	0	404	0	0	31.96
SCL108	spades_cfq_assembly	261	37863	56	145.1	1248	74	97	139	0	196	0	0	40.35
SCL108	spades_p_fa_assembly	2	352	162	176	190	162	176	190	0	190	0	0	37.22
SCL108	spades_fq_assembly	28	8448	72	301.7	1363	111	125	295	0	736	0	0	41.71
SCL109	spades_cfq_assembly	440	61863	56	140.6	2202	58	68.5	96	0	222	0	0	32.2
SCL110	spades_cfq_assembly	59	10417	56	176.6	2058	63.5	105	183.5	0	230	0	0	28.68
SCL110	spades_p_fa_assembly	2	1221	58	610.5	1163	58	610.5	1163	0	1163	0	0	26.04
SCL110	spades_fq_assembly	2	1221	58	610.5	1163	58	610.5	1163	0	1163	0	0	26.04
SCL111	spades_cfq_assembly	1366	104727	56	76.7	331	58	66	83	0	72	0	0	28.16
SCL111	spades_p_fa_assembly	3	521	56	173.7	409	56	56	232.5	0	409	0	0	23.42
SCL111	spades_fq_assembly	3	521	56	173.7	409	56	56	232.5	0	409	0	0	23.42
SCL112	spades_cfq_assembly	45	11664	67	259.2	4304	111	111	230	0	312	0	0	42.5
SCL112	spades_p_fa_assembly	8	5607	111	700.9	4141	159.5	222	296	0	4141	0	0	42.57
SCL112	spades_fq_assembly	8	5697	111	712.1	4387	128	209.5	262	0	4387	0	0	42.58
SCL113	spades_cfq_assembly	1	8299	8299	8299	8299	4149.5	8299	4149.5	0	8299	0	0	52.17
SCL113	spades_p_fa_assembly	3	9105	305	3035	8457	324	343	4400	0	8457	0	0	51.36
SCL113	spades_fq_assembly	3	9105	305	3035	8457	324	343	4400	0	8457	0	0	51.36
SCL114	spades_cfq_assembly	137	15788	56	115.2	1519	60	75	108	0	114	0	0	20.78
SCL114	spades_p_fa_assembly	13	2717	56	209	1722	60	62	89	0	1722	0	0	31.36
SCL114	spades_fq_assembly	13	2717	56	209	1722	60	62	89	0	1722	0	0	31.36
SCL115	spades_cfq_assembly	1560	126091	56	80.8	1404	59	66	84	0	76	0	0	40.55
SCL116	spades_cfq_assembly	195	39785	56	204	1526	93	141	252.5	0	277	0	0	46.06
SCL117	spades_cfq_assembly	102	30459	56	298.6	901	218	253.5	350	0	311	0	0	38.02
SCL118	spades_cfq_assembly	46	9160	56	199.1	2187	76	111	129	0	491	0	0	46.05
SCL119	spades_cfq_assembly	462	56489	56	122.3	2044	70	90	117	0	117	0	0	36.92
SCL120	spades_cfq_assembly	37	10635	63	287.4	1202	104	128	454	0	619	0	0	28.7
SCL120	spades_p_fa_assembly	17	8499	128	499.9	1216	242	487	644	0	644	0	0	28.43
SCL120	spades_fq_assembly	17	8499	128	499.9	1216	242	487	644	0	644	0	0	28.43
SCL121	spades_cfq_assembly	95	8113	56	85.4	675	59	67	90.5	0	84	0	0	15.93
SCL121	spades_p_fa_assembly	11	1958	56	178	667	59	118	240.5	0	245	0	0	22.52
SCL121	spades_fq_assembly	11	1958	56	178	667	59	118	240.5	0	245	0	0	22.52
SCL122	spades_cfq_assembly	153	42485	56	277.7	3791	99	128	219	0	580	0	0	48.26
SCL122	spades_p_fa_assembly	21	13065	56	622.1	2984	212	255	495	0	2153	0	0	47.68
SCL122	spades_fq_assembly	20	12806	56	640.3	2984	176	288	576	0	1795	0	0	47.28
SCL123	spades_cfq_assembly	5	1448	58	289.6	626	111	111	542	0	542	0	0	33.08
SCL124	spades_cfq_assembly	68	16134	56	237.3	884	206.5	226	257	0	243	0	0	30.82
SCL124	spades_p_fa_assembly	0	0	0	0	0	0	0	0	0	0	0	0	0
SCL124	spades_fq_assembly	2	1457	383	728.5	1074	383	728.5	1074	0	1074	0	0	31.71
SCL125	spades_cfq_assembly	146	44838	58	307.1	952	222	249.5	316	0	284	0	0	26
SCL125	spades_p_fa_assembly	2	112	56	56	56	28	56	28	0	56	0	0	0
SCL125	spades_fq_assembly	2	112	56	56	56	28	56	28	0	56	0	0	0
SCL126	spades_cfq_assembly	127	28694	56	225.9	1985	95.5	126	239	0	302	0	0	44.7
SCL127	spades_cfq_assembly	12	2921	56	243.4	994	59.5	88	399.5	0	548	0	0	29.03
SCL127	spades_p_fa_assembly	5	1597	58	319.4	1022	111	111	295	0	1022	0	0	26.74
SCL127	spades_fq_assembly	5	1597	58	319.4	1022	111	111	295	0	1022	0	0	26.74
SCL128	spades_cfq_assembly	10	6115	111	611.5	3729	111	129.5	204	0	3729	0	0	40.41
SCL128	spades_p_fa_assembly	10	6786	111	678.6	4099	111	180	656	0	4099	0	0	40.23
SCL128	spades_fq_assembly	9	6536	111	726.2	4099	111	114	656	0	4099	0	0	40.13
SCL129	spades_cfq_assembly	111	45722	62	411.9	1023	229.5	324	580	0	553	0	0	39.03
SCL130	spades_cfq_assembly	10	2783	86	278.3	690	111	116.5	572	0	572	0	0	36
SCL130	spades_p_fa_assembly	5	2148	58	429.6	737	219	468	666	0	666	0	0	34.03
SCL130	spades_fq_assembly	10	2940	58	294	666	151	224	505	0	505	0	0	34.76
SCL131	spades_cfq_assembly	5	3134	212	626.8	1831	249	284	558	0	1831	0	0	34.05
SCL132	spades_cfq_assembly	45	12050	70	267.8	788	219	247	286	0	260	0	0	36.22
SCL133	spades_cfq_assembly	183	23994	56	131.1	1327	63.5	99	122.5	0	134	0	0	51.39
SCL134	spades_cfq_assembly	34	5190	56	152.6	711	72	107.5	173	0	174	0	0	29.85
SCL135	spades_cfq_assembly	96	25908	56	269.9	1318	66.5	168	361	0	556	0	0	28.23
SCL135	spades_p_fa_assembly	2	112	56	56	56	28	56	28	0	56	0	0	0
SCL135	spades_fq_assembly	2	112	56	56	56	28	56	28	0	56	0	0	0
SCL136	spades_cfq_assembly	285	33752	56	118.4	805	57	73	113	0	148	0	0	27.48
SCL136	spades_p_fa_assembly	17	5481	56	322.4	706	231	298	449	0	449	0	0	40.18
SCL136	spades_fq_assembly	14	4713	56	336.6	706	222	295	499	0	499	0	0	39.17
SCL137	spades_cfq_assembly	27	4484	58	166.1	1660	76	111	134	0	158	0	0	29.66
SCL137	spades_p_fa_assembly	6	2985	58	497.5	1358	213	281	794	0	794	0	0	30.25
SCL137	spades_fq_assembly	6	2985	58	497.5	1358	213	281	794	0	794	0	0	30.25
SCL138	spades_cfq_assembly	28	2926	59	104.5	324	75	89.5	111	0	107	0	0	36.74
SCL138	spades_p_fa_assembly	1	632	632	632	632	316	632	316	0	632	0	0	37.82
SCL138	spades_fq_assembly	1	632	632	632	632	316	632	316	0	632	0	0	37.82
SCL139	spades_cfq_assembly	444	39311	56	88.5	620	65	75.5	92.5	0	85	0	0	42.51
SCL139	spades_p_fa_assembly	2	3959	213	1979.5	3746	213	1979.5	3746	0	3746	0	0	42.11
SCL139	spades_fq_assembly	2	3959	213	1979.5	3746	213	1979.5	3746	0	3746	0	0	42.11
SCL140	spades_cfq_assembly	45	4126	56	91.7	384	60	77	107	0	105	0	0	11.59
SCL140	spades_p_fa_assembly	9	2056	56	228.4	592	60	223	242	0	242	0	0	36.92
SCL140	spades_fq_assembly	10	2635	56	263.5	785	60	226	384	0	384	0	0	37.19
SCL141	spades_cfq_assembly	137	23139	57	168.9	2412	71	105	139	0	214	0	0	42.3
SCL141	spades_p_fa_assembly	2	3949	795	1974.5	3154	795	1974.5	3154	0	3154	0	0	41.63
SCL141	spades_fq_assembly	2	2803	795	1401.5	2008	795	1401.5	2008	0	2008	0	0	41.78
SCL142	spades_cfq_assembly	43	14134	60	328.7	2514	111	174	260.5	0	697	0	0	46.35
SCL142	spades_p_fa_assembly	6	5131	77	855.2	2612	241	298	1605	0	2612	0	0	46.5
SCL142	spades_fq_assembly	6	5537	77	922.8	2644	241	298	1979	0	1979	0	0	46.69
SCL143	spades_cfq_assembly	36	12739	56	353.9	3507	159	240.5	302.5	0	363	0	0	33.93
SCL143	spades_p_fa_assembly	7	5184	58	740.6	2092	84	224	1321	0	1886	0	0	37.44
SCL143	spades_fq_assembly	9	5683	58	631.4	2092	110	406	756	0	1468	0	0	37.83
SCL144	spades_cfq_assembly	7	2618	62	374	1827	111	112	197.5	0	1827	0	0	35.29
SCL145	spades_cfq_assembly	14	7074	64	505.3	1966	204	311	727	0	734	0	0	29.98
SCL146	spades_cfq_assembly	42	7403	56	176.3	1017	90	109.5	156	0	243	0	0	30.11
SCL146	spades_p_fa_assembly	1	174	174	174	174	87	174	87	0	174	0	0	29.89
SCL146	spades_fq_assembly	19	4717	60	248.3	901	110	111	228.5	0	782	0	0	31.1
SCL147	spades_cfq_assembly	28	8824	64	315.1	1196	114	160.5	322.5	0	925	0	0	34.73
SCL147	spades_p_fa_assembly	11	4883	211	443.9	914	251	381	551	0	533	0	0	34.38
SCL147	spades_fq_assembly	11	4883	211	443.9	914	251	381	551	0	533	0	0	34.38
SCL148	spades_cfq_assembly	16	7930	111	495.6	1535	111	204.5	719.5	0	1036	0	0	39.89
SCL149	spades_cfq_assembly	30	7824	75	260.8	1294	210	231.5	264	0	258	0	0	48.82
SCL149	spades_p_fa_assembly	1	318	318	318	318	159	318	159	0	318	0	0	52.52
SCL149	spades_fq_assembly	4	1018	215	254.5	318	216.5	242.5	292.5	0	267	0	0	49.8
SCL150	spades_cfq_assembly	24	7437	56	309.9	839	209	233.5	374	0	410	0	0	38.62
SCL150	spades_p_fa_assembly	10	3727	56	372.7	682	228	384	544	0	544	0	0	35.12
SCL150	spades_fq_assembly	10	3727	56	372.7	682	228	384	544	0	544	0	0	35.12
SCL151	spades_cfq_assembly	66	7398	56	112.1	1064	61	79.5	110	0	110	0	0	15.54
SCL151	spades_p_fa_assembly	9	3641	58	404.6	1422	209	221	332	0	710	0	0	34.11
SCL151	spades_fq_assembly	7	3117	58	445.3	1422	214	229	490	0	710	0	0	29.96
SCL152	spades_cfq_assembly	37	8762	56	236.8	464	212	226	273	0	240	0	0	32.06
SCL152	spades_p_fa_assembly	12	2419	56	201.6	381	113	216	263	0	234	0	0	30.72
SCL152	spades_fq_assembly	11	2219	56	201.7	381	113	218	249.5	0	243	0	0	29.83
SCL153	spades_cfq_assembly	8	4990	111	623.8	1921	167.5	347.5	964	0	968	0	0	39
SCL154	spades_cfq_assembly	22	3621	57	164.6	485	98	108	138	0	232	0	0	26.35
SCL154	spades_p_fa_assembly	2	547	58	273.5	489	58	273.5	489	0	489	0	0	25.23
SCL154	spades_fq_assembly	2	547	58	273.5	489	58	273.5	489	0	489	0	0	25.23
SCL155	spades_cfq_assembly	5	2351	56	470.2	1087	56	414	738	0	738	0	0	34.2
SCL156	spades_cfq_assembly	16	4755	56	297.2	917	111	183	410	0	413	0	0	27.66
SCL156	spades_p_fa_assembly	1	58	58	58	58	29	58	29	0	58	0	0	0
SCL156	spades_fq_assembly	1	58	58	58	58	29	58	29	0	58	0	0	0
SCL157	spades_cfq_assembly	101	12960	56	128.3	689	58	80	109	0	209	0	0	17.63
SCL157	spades_p_fa_assembly	9	3336	58	370.7	1026	211	244	440	0	440	0	0	28.15
SCL157	spades_fq_assembly	9	2799	58	311	949	211	215	372	0	372	0	0	29.4
SCL158	spades_cfq_assembly	199	32967	56	165.7	1021	84.5	111	181.5	0	207	0	0	37.73
SCL159	spades_cfq_assembly	463	37841	56	81.7	858	60	67	85.5	0	76	0	0	34.71
SCL159	spades_p_fa_assembly	4	1911	87	477.8	1631	87	96.5	868.5	0	1631	0	0	36.21
SCL159	spades_fq_assembly	3	1837	87	612.3	1663	87	87	875	0	1663	0	0	36.2
SCL160	spades_cfq_assembly	114	18186	56	159.5	977	70	108	181	0	210	0	0	39.45
SCL160	spades_p_fa_assembly	3	4384	247	1461.3	3344	520	793	2068.5	0	3344	0	0	43.36
SCL160	spades_fq_assembly	3	4384	247	1461.3	3344	520	793	2068.5	0	3344	0	0	43.36
SCL161	spades_cfq_assembly	51	14362	68	281.6	1027	210.5	222	291.5	0	273	0	0	43.09
SCL162	spades_cfq_assembly	20	4506	56	225.3	512	140.5	214.5	272.5	0	245	0	0	34.18
SCL162	spades_p_fa_assembly	4	1234	83	308.5	466	168	342.5	449	0	432	0	0	33.63
SCL162	spades_fq_assembly	4	1234	83	308.5	466	168	342.5	449	0	432	0	0	33.63
SCL163	spades_cfq_assembly	26	5835	111	224.4	552	208	224	245	0	235	0	0	36.02
SCL163	spades_p_fa_assembly	7	1765	56	252.1	427	148	272	357	0	319	0	0	41.87
SCL163	spades_fq_assembly	8	1811	56	226.4	427	134	234.5	295.5	0	272	0	0	41.97
SCL164	spades_cfq_assembly	19	7042	57	370.6	2923	111	136	380.5	0	651	0	0	42.2
SCL165	spades_cfq_assembly	33	8474	58	256.8	2130	78	106	115	0	1270	0	0	34.55
SCL165	spades_p_fa_assembly	0	0	0	0	0	0	0	0	0	0	0	0	0
SCL165	spades_fq_assembly	8	4708	109	588.5	2200	299	401.5	499	0	539	0	0	36.62
SCL166	spades_cfq_assembly	5	1652	121	330.4	698	208	256	369	0	369	0	0	40.56
SCL167	spades_cfq_assembly	17	2853	56	167.8	385	58	111	232	0	232	0	0	40.13
SCL167	spades_p_fa_assembly	2	557	114	278.5	443	114	278.5	443	0	443	0	0	41.47
SCL167	spades_fq_assembly	2	557	114	278.5	443	114	278.5	443	0	443	0	0	41.47
SCL168	spades_cfq_assembly	35	8108	59	231.7	441	210.5	231	273.5	0	258	0	0	38.34
SCL169	spades_cfq_assembly	4	1496	288	374	511	311.5	348.5	436.5	0	362	0	0	41.38
SCL169	spades_p_fa_assembly	3	1311	251	437	539	386	521	530	0	521	0	0	44.32
SCL169	spades_fq_assembly	3	1311	251	437	539	386	521	530	0	521	0	0	44.32
SCL170	spades_cfq_assembly	4	413	80	103.3	111	95.5	111	111	0	111	0	0	31.23
SCL171	spades_cfq_assembly	16	2994	56	187.1	800	85	109	132.5	0	387	0	0	36.34
SCL171	spades_p_fa_assembly	1	751	751	751	751	375.5	751	375.5	0	751	0	0	39.41
SCL171	spades_fq_assembly	1	751	751	751	751	375.5	751	375.5	0	751	0	0	39.41
SCL172	spades_cfq_assembly	32	13173	84	411.7	1488	217.5	245.5	637.5	0	722	0	0	44.4
SCL173	spades_cfq_assembly	46	16111	56	350.2	936	215	267.5	475	0	475	0	0	34.81
SCL174	spades_cfq_assembly	84	10207	56	121.5	1134	62.5	76	105	0	110	0	0	17.28
SCL174	spades_p_fa_assembly	4	1997	56	499.3	1027	56	457	942.5	0	1027	0	0	24.94
SCL174	spades_fq_assembly	4	1997	56	499.3	1027	56	457	942.5	0	1027	0	0	24.94
SCL175	spades_cfq_assembly	19	6308	70	332	2303	187	217	280	0	361	0	0	39.3
SCL176	spades_cfq_assembly	150	17685	56	117.9	1312	69	86	111	0	111	0	0	34.1
SCL176	spades_p_fa_assembly	9	1922	89	213.6	925	111	111	148	0	193	0	0	34.08
SCL176	spades_fq_assembly	7	3367	89	481	2525	111	123	204	0	2525	0	0	35.88
SCL177	spades_cfq_assembly	7	3145	97	449.3	1646	107.5	225	481	0	1646	0	0	36.22
SCL177	spades_p_fa_assembly	8	2175	56	271.9	696	82.5	142	487	0	503	0	0	36.83
SCL177	spades_fq_assembly	6	1988	56	331.3	696	56	264	652	0	652	0	0	35.66
SCL178	spades_cfq_assembly	2	827	111	413.5	716	111	413.5	716	0	716	0	0	38.57
SCL178	spades_p_fa_assembly	2	799	123	399.5	676	123	399.5	676	0	676	0	0	38.67
SCL178	spades_fq_assembly	2	799	123	399.5	676	123	399.5	676	0	676	0	0	38.67
SCL179	spades_cfq_assembly	3	1896	111	632	1674	111	111	892.5	0	1674	0	0	33.07
SCL179	spades_p_fa_assembly	6	2485	56	414.2	1795	56	145.5	287	0	1795	0	0	30.22
SCL179	spades_fq_assembly	6	2485	56	414.2	1795	56	145.5	287	0	1795	0	0	30.22
SCL180	spades_cfq_assembly	471	39648	56	84.2	464	57	66	93	0	81	0	0	30.06
SCL180	spades_p_fa_assembly	2	463	56	231.5	407	56	231.5	407	0	407	0	0	27
SCL180	spades_fq_assembly	2	463	56	231.5	407	56	231.5	407	0	407	0	0	27
SCL181	spades_cfq_assembly	467	45535	56	97.5	884	63	76	102.5	0	96	0	0	35.4
SCL181	spades_p_fa_assembly	10	2914	56	291.4	1058	59	225	386	0	518	0	0	34.52
SCL181	spades_fq_assembly	6	1652	56	275.3	969	56	145	281	0	969	0	0	34.2
SCL182	spades_cfq_assembly	36	8452	56	234.8	1197	97	218	261	0	267	0	0	41.45
SCL182	spades_p_fa_assembly	10	3877	56	387.7	1419	222	256	356	0	356	0	0	49.47
SCL182	spades_fq_assembly	10	3877	56	387.7	1419	222	256	356	0	356	0	0	49.47
SCL183	spades_cfq_assembly	4	1313	111	328.3	798	122	202	534.5	0	798	0	0	40.75
SCL183	spades_p_fa_assembly	1	748	748	748	748	374	748	374	0	748	0	0	47.46
SCL183	spades_fq_assembly	1	748	748	748	748	374	748	374	0	748	0	0	47.46
SCL184	spades_cfq_assembly	32	10598	58	331.2	1040	179	263.5	407.5	0	414	0	0	32.25
SCL185	spades_cfq_assembly	60	8494	59	141.6	1292	77	109	146	0	146	0	0	29.11
SCL185	spades_p_fa_assembly	23	5004	70	217.6	533	112	200	247	0	226	0	0	31.85
SCL185	spades_fq_assembly	23	5004	70	217.6	533	112	200	247	0	226	0	0	31.85
SCL186	spades_cfq_assembly	28	8675	178	309.8	860	214	232	323.5	0	302	0	0	39.99
SCL187	spades_cfq_assembly	30	8984	62	299.5	1074	167	219.5	410	0	424	0	0	26.34
SCL188	spades_cfq_assembly	11	5035	78	457.7	2271	105	175	571.5	0	729	0	0	38.37
SCL189	spades_cfq_assembly	9	2103	111	233.7	463	111	111	365	0	365	0	0	45.13
SCL189	spades_p_fa_assembly	4	1698	337	424.5	529	372.5	416	476.5	0	424	0	0	44.76
SCL189	spades_fq_assembly	0	0	0	0	0	0	0	0	0	0	0	0	0
SCL190	spades_cfq_assembly	6	2950	111	491.7	1086	111	343.5	955	0	955	0	0	30.92
SCL191	spades_cfq_assembly	575	45104	56	78.4	324	59	67	81	0	73	0	0	27.01
SCL192	spades_cfq_assembly	42	3828	56	91.1	314	61	77	105	0	91	0	0	13.17
SCL192	spades_p_fa_assembly	1	285	285	285	285	142.5	285	142.5	0	285	0	0	31.58
SCL192	spades_fq_assembly	1	285	285	285	285	142.5	285	142.5	0	285	0	0	31.58
SCL193	spades_cfq_assembly	30	5018	56	167.3	1370	80	108.5	160	0	184	0	0	48.57
SCL193	spades_p_fa_assembly	1	1892	1892	1892	1892	946	1892	946	0	1892	0	0	42.86
SCL193	spades_fq_assembly	1	1884	1884	1884	1884	942	1884	942	0	1884	0	0	43.1
SCL194	spades_cfq_assembly	12	3206	58	267.2	2294	67	83	111	0	2294	0	0	32.53
SCL194	spades_p_fa_assembly	7	1794	111	256.3	559	111	130	386	0	549	0	0	33.95
SCL194	spades_fq_assembly	7	1794	111	256.3	559	111	130	386	0	549	0	0	33.95
SCL195	spades_cfq_assembly	22	5671	56	257.8	1851	105	111	159	0	1172	0	0	27.12
SCL196	spades_cfq_assembly	86	8057	56	93.7	484	58	75.5	105	0	102	0	0	9.95
SCL196	spades_p_fa_assembly	6	500	56	83.3	208	56	59	62	0	62	0	0	11.8
SCL196	spades_fq_assembly	6	500	56	83.3	208	56	59	62	0	62	0	0	11.8
SCL197	spades_cfq_assembly	58	4853	56	83.7	224	60	70	98	0	84	0	0	23.72
SCL197	spades_p_fa_assembly	1	60	60	60	60	30	60	30	0	60	0	0	20
SCL197	spades_fq_assembly	1	60	60	60	60	30	60	30	0	60	0	0	20
SCL198	spades_cfq_assembly	69	14485	56	209.9	2650	85	113	207	0	258	0	0	51.63
SCL199	spades_cfq_assembly	37	19252	146	520.3	2019	252	380	707	0	714	0	0	45.68
SCL200	spades_cfq_assembly	8	2249	98	281.1	677	165	237	335	0	293	0	0	37.17
SCL200	spades_p_fa_assembly	1	613	613	613	613	306.5	613	306.5	0	613	0	0	39.64
SCL200	spades_fq_assembly	1	625	625	625	625	312.5	625	312.5	0	625	0	0	42.4
SCL201	spades_cfq_assembly	186	24440	56	131.4	1561	71	99.5	132	0	133	0	0	31.76
SCL202	spades_cfq_assembly	10	1692	56	169.2	409	111	121	207	0	207	0	0	36.47
SCL202	spades_p_fa_assembly	0	0	0	0	0	0	0	0	0	0	0	0	0
SCL202	spades_fq_assembly	0	0	0	0	0	0	0	0	0	0	0	0	0
SCL203	spades_cfq_assembly	292	34887	56	119.5	1396	66	88	121.5	0	120	0	0	53.73
SCL204	spades_cfq_assembly	3	1557	115	519	855	351	587	721	0	855	0	0	31.47
SCL204	spades_p_fa_assembly	3	1110	221	370	650	230	239	444.5	0	650	0	0	35.68
SCL204	spades_fq_assembly	3	1110	221	370	650	230	239	444.5	0	650	0	0	35.68
SCL205	spades_cfq_assembly	42	9021	80	214.8	449	94	226.5	283	0	247	0	0	34.03
SCL206	spades_cfq_assembly	19	4995	172	262.9	449	218.5	243	276.5	0	258	0	0	31.15
SCL207	spades_cfq_assembly	2	1336	516	668	820	516	668	820	0	820	0	0	35.4
SCL208	spades_cfq_assembly	6	1390	85	231.7	802	92	130.5	150	0	802	0	0	30.79
SCL208	spades_p_fa_assembly	14	2649	75	189.2	842	95	111	186	0	232	0	0	30.16
SCL208	spades_fq_assembly	14	2649	75	189.2	842	95	111	186	0	232	0	0	30.16
SCL209	spades_cfq_assembly	28	10642	59	380.1	1619	134.5	287	407	0	445	0	0	36.47
SCL210	spades_cfq_assembly	21	4045	56	192.6	1825	110	111	114	0	222	0	0	38.49
SCL210	spades_p_fa_assembly	1	2073	2073	2073	2073	1036.5	2073	1036.5	0	2073	0	0	41.78
SCL210	spades_fq_assembly	1	2073	2073	2073	2073	1036.5	2073	1036.5	0	2073	0	0	41.78
SCL211	spades_cfq_assembly	168	15449	56	92	792	59	70	79	0	77	0	0	16.85
SCL211	spades_p_fa_assembly	2	112	56	56	56	28	56	28	0	56	0	0	0
SCL211	spades_fq_assembly	2	112	56	56	56	28	56	28	0	56	0	0	0
SCL212	spades_cfq_assembly	52	6105	56	117.4	290	66	80	146.5	0	176	0	0	32.02
SCL213	spades_cfq_assembly	24	4291	56	178.8	851	78.5	105	210.5	0	214	0	0	39.31
SCL213	spades_p_fa_assembly	0	0	0	0	0	0	0	0	0	0	0	0	0
SCL213	spades_fq_assembly	0	0	0	0	0	0	0	0	0	0	0	0	0
SCL214	spades_cfq_assembly	23	9511	65	413.5	845	211.5	265	670.5	0	678	0	0	44.58
SCL215	spades_cfq_assembly	28	7710	56	275.4	936	173	244	295	0	289	0	0	31.44
SCL216	spades_cfq_assembly	2	1268	572	634	696	572	634	696	0	696	0	0	51.1
SCL216	spades_p_fa_assembly	3	1140	58	380	547	296.5	535	541	0	535	0	0	47.63
SCL216	spades_fq_assembly	3	1140	58	380	547	296.5	535	541	0	535	0	0	47.63
SCL217	spades_cfq_assembly	7	2504	111	357.7	1215	111	140	408	0	600	0	0	30.95
SCL218	spades_cfq_assembly	1	1007	1007	1007	1007	503.5	1007	503.5	0	1007	0	0	33.66
SCL219	spades_cfq_assembly	3	758	79	252.7	454	152	225	339.5	0	454	0	0	38.65
SCL219	spades_p_fa_assembly	1	526	526	526	526	263	526	263	0	526	0	0	38.21
SCL219	spades_fq_assembly	1	526	526	526	526	263	526	263	0	526	0	0	38.21
SCL220	spades_cfq_assembly	57	11213	58	196.7	541	109	161	254	0	249	0	0	36.13
SCL221	spades_cfq_assembly	1	1618	1618	1618	1618	809	1618	809	0	1618	0	0	30.72
SCL221	spades_p_fa_assembly	3	2363	327	787.7	1300	531.5	736	1018	0	1300	0	0	32.12
SCL221	spades_fq_assembly	3	2363	327	787.7	1300	531.5	736	1018	0	1300	0	0	32.12
SCL222	spades_cfq_assembly	1	3016	3016	3016	3016	1508	3016	1508	0	3016	0	0	39.92
SCL222	spades_p_fa_assembly	1	3760	3760	3760	3760	1880	3760	1880	0	3760	0	0	39.79
SCL222	spades_fq_assembly	1	3760	3760	3760	3760	1880	3760	1880	0	3760	0	0	39.79
SCL223	spades_cfq_assembly	11	1999	57	181.7	591	93	111	163.5	0	181	0	0	34.72
SCL224	spades_cfq_assembly	12	3542	111	295.2	1151	125.5	235	297.5	0	307	0	0	38.51
SCL225	spades_cfq_assembly	53	13381	56	252.5	1916	103	136	248	0	447	0	0	32.94
SCL226	spades_cfq_assembly	1	519	519	519	519	259.5	519	259.5	0	519	0	0	33.33
SCL226	spades_p_fa_assembly	2	988	424	494	564	424	494	564	0	564	0	0	31.58
SCL226	spades_fq_assembly	2	988	424	494	564	424	494	564	0	564	0	0	31.58
SCL227	spades_cfq_assembly	0	0	0	0	0	0	0	0	0	0	0	0	0
SCL228	spades_cfq_assembly	67	11026	56	164.6	1011	82.5	111	157.5	0	217	0	0	37.04
SCL229	spades_cfq_assembly	3	910	216	303.3	352	279	342	347	0	342	0	0	43.19
SCL229	spades_p_fa_assembly	2	112	56	56	56	28	56	28	0	56	0	0	0
SCL229	spades_fq_assembly	2	112	56	56	56	28	56	28	0	56	0	0	0
SCL230	spades_cfq_assembly	19	2316	56	121.9	366	75	100	122.5	0	122	0	0	31.13
SCL231	spades_cfq_assembly	74	9959	57	134.6	441	74	102.5	180	0	180	0	0	33.21
SCL231	spades_p_fa_assembly	6	1605	56	267.5	459	241	268.5	312	0	277	0	0	39.88
SCL231	spades_fq_assembly	6	1605	56	267.5	459	241	268.5	312	0	277	0	0	39.88
SCL232	spades_cfq_assembly	10	2791	86	279.1	950	184	229	253	0	253	0	0	48.08
SCL233	spades_cfq_assembly	22	6224	209	282.9	596	235	240.5	293	0	262	0	0	33.58
SCL234	spades_cfq_assembly	3	2095	319	698.3	1098	498.5	678	888	0	1098	0	0	39.81
SCL235	spades_cfq_assembly	9	2721	56	302.3	829	209	235	424	0	424	0	0	27.67
SCL235	spades_p_fa_assembly	5	947	58	189.4	292	145	171	281	0	281	0	0	29.25
SCL235	spades_fq_assembly	5	947	58	189.4	292	145	171	281	0	281	0	0	29.25
SCL236	spades_cfq_assembly	44	9756	56	221.7	1537	69.5	110.5	202.5	0	748	0	0	30.13
SCL237	spades_cfq_assembly	17	3702	61	217.8	1000	127	153	203	0	291	0	0	46.03
SCL238	spades_cfq_assembly	11	2529	111	229.9	1155	115.5	117	157.5	0	232	0	0	32.62
SCL238	spades_p_fa_assembly	8	2140	56	267.5	923	83.5	113.5	383.5	0	648	0	0	33.08
SCL238	spades_fq_assembly	8	2140	56	267.5	923	83.5	113.5	383.5	0	648	0	0	33.08
SCL239	spades_cfq_assembly	14	6079	210	434.2	1732	220	276	456	0	608	0	0	42.9
SCL240	spades_cfq_assembly	35	6971	72	199.2	1565	111	111	141	0	216	0	0	35.82
SCL241	spades_cfq_assembly	21	4591	56	218.6	817	81	111	275	0	298	0	0	29.12
SCL242	spades_cfq_assembly	13	3152	212	242.5	307	214	228	273	0	234	0	0	57.46
SCL243	spades_cfq_assembly	9	4121	111	457.9	1308	211	228	591	0	1012	0	0	40.26
SCL244	spades_cfq_assembly	6	1941	111	323.5	512	230	330.5	427	0	358	0	0	30.55
SCL244	spades_p_fa_assembly	4	1638	230	409.5	551	287	428.5	532	0	513	0	0	31.2
SCL244	spades_fq_assembly	4	1638	230	409.5	551	287	428.5	532	0	513	0	0	31.2
SCL245	spades_cfq_assembly	330	27632	56	83.7	1214	57	69	79	0	75	0	0	11.33
SCL245	spades_p_fa_assembly	2	112	56	56	56	28	56	28	0	56	0	0	0
SCL245	spades_fq_assembly	2	112	56	56	56	28	56	28	0	56	0	0	0
SCL246	spades_cfq_assembly	60	19996	56	333.3	1066	121.5	263	470	0	521	0	0	28.98
SCL247	spades_cfq_assembly	15	6170	145	411.3	848	230	355	552.5	0	484	0	0	28.82
SCL248	spades_cfq_assembly	16	1276	56	79.8	108	62	74.5	100.5	0	83	0	0	44.59
SCL248	spades_p_fa_assembly	12	1052	60	87.7	111	65.5	90	111	0	106	0	0	45.06
SCL248	spades_fq_assembly	5	401	58	80.2	111	59	62	111	0	111	0	0	45.64
SCL250	spades_cfq_assembly	28	7034	57	251.2	1297	99	168.5	270.5	0	369	0	0	47.92
SCL252	spades_cfq_assembly	192	21648	56	112.8	1953	57	70.5	90.5	0	108	0	0	20.75
SCL252	spades_p_fa_assembly	8	2550	56	318.8	897	131	221	446.5	0	556	0	0	33.8
SCL252	spades_fq_assembly	8	2550	56	318.8	897	131	221	446.5	0	556	0	0	33.8
SCL253	spades_cfq_assembly	11	3579	78	325.4	1458	111	111	232.5	0	932	0	0	45.66
SCL254	spades_cfq_assembly	6	1892	215	315.3	445	233	316.5	366	0	346	0	0	30.34
SCL255	spades_cfq_assembly	16	3078	58	192.4	288	112.5	229	249.5	0	242	0	0	34.57
SCL255	spades_p_fa_assembly	2	112	56	56	56	28	56	28	0	56	0	0	0
SCL255	spades_fq_assembly	2	112	56	56	56	28	56	28	0	56	0	0	0
SCL256	spades_cfq_assembly	13	3708	211	285.2	514	235	256	276	0	259	0	0	27.32
SCL257	spades_cfq_assembly	10	1930	56	193	507	58	112.5	298	0	298	0	0	26.32
SCL258	spades_cfq_assembly	0	0	0	0	0	0	0	0	0	0	0	0	0
SCL259	spades_cfq_assembly	3	2280	56	760	2168	56	56	1112	0	2168	0	0	34.25
SCL260	spades_cfq_assembly	44	5854	58	133	387	75	100	148	0	146	0	0	36.13
SCL261	spades_cfq_assembly	2	3162	1539	1581	1623	1539	1581	1623	0	1623	0	0	38.65
SCL262	spades_cfq_assembly	47	8469	56	180.2	1306	86.5	111	168.5	0	246	0	0	51.13
SCL263	spades_cfq_assembly	7	2611	111	373	1044	140.5	262	456.5	0	581	0	0	41.17
SCL264	spades_cfq_assembly	38	4616	56	121.5	283	66	106.5	153	0	142	0	0	42.53
SCL265	spades_cfq_assembly	7	2915	111	416.4	2044	111	130	204	0	2044	0	0	42.98
SCL266	spades_cfq_assembly	49	4322	56	88.2	265	57	75	105	0	91	0	0	11.18
SCL266	spades_p_fa_assembly	2	112	56	56	56	28	56	28	0	56	0	0	0
SCL266	spades_fq_assembly	2	112	56	56	56	28	56	28	0	56	0	0	0
SCL267	spades_cfq_assembly	25	5969	56	238.8	482	182	227	303	0	254	0	0	40.56
SCL268	spades_cfq_assembly	4	1950	111	487.5	1414	158	212.5	817	0	1414	0	0	41.74
SCL268	spades_p_fa_assembly	2	2755	104	1377.5	2651	104	1377.5	2651	0	2651	0	0	42.25
SCL268	spades_fq_assembly	3	1778	104	592.7	1397	190.5	277	837	0	1397	0	0	43.42
SCL269	spades_cfq_assembly	17	7438	95	437.5	1191	237	266	632	0	863	0	0	37
SCL269	spades_p_fa_assembly	6	1671	210	278.5	363	222	256.5	363	0	266	0	0	36.56
SCL269	spades_fq_assembly	6	1671	210	278.5	363	222	256.5	363	0	266	0	0	36.56
SCL270	spades_cfq_assembly	90	13121	56	145.8	1123	82	111	156	0	156	0	0	28.98
SCL271	spades_cfq_assembly	12	5822	120	485.2	1253	235	377	675	0	576	0	0	41.76
SCL272	spades_cfq_assembly	7	2055	56	293.6	1227	83.5	111	247	0	1227	0	0	32.07
SCL272	spades_p_fa_assembly	3	1301	56	433.7	1189	56	56	622.5	0	1189	0	0	30.67
SCL272	spades_fq_assembly	2	112	56	56	56	28	56	28	0	56	0	0	0
SCL273	spades_cfq_assembly	17	3679	70	216.4	1018	72	94	194	0	827	0	0	33
SCL274	spades_cfq_assembly	13	4167	58	320.5	1296	108	221	237	0	686	0	0	35.54
SCL275	spades_cfq_assembly	16	8563	111	535.2	1515	223	277	753	0	757	0	0	29.66
SCL277	spades_cfq_assembly	134	15700	56	117.2	534	63	95	116	0	111	0	0	32.68
SCL278	spades_cfq_assembly	1	393	393	393	393	196.5	393	196.5	0	393	0	0	43.51
SCL280	spades_cfq_assembly	2	752	344	376	408	344	376	408	0	408	0	0	39.23
SCL281	spades_cfq_assembly	3	1502	294	500.7	663	419.5	545	604	0	545	0	0	33.95
SCL282	spades_cfq_assembly	6	1235	58	205.8	449	111	140	337	0	337	0	0	46.96
SCL283	spades_cfq_assembly	1	1080	1080	1080	1080	540	1080	540	0	1080	0	0	38.06
SCL284	spades_cfq_assembly	6	2518	62	419.7	1078	109	112	1045	0	1045	0	0	40.03
SCL285	spades_cfq_assembly	2	981	175	490.5	806	175	490.5	806	0	806	0	0	28.24
SCL286	spades_cfq_assembly	84	15427	56	183.7	924	83	115	195.5	0	234	0	0	38.1
SCL287	spades_cfq_assembly	21	7240	58	344.8	901	121	210	692	0	785	0	0	29.41
SCL288	spades_cfq_assembly	6	1223	111	203.8	590	111	126.5	158	0	158	0	0	40.31
SCL289	spades_cfq_assembly	7	2650	213	378.6	842	224.5	259	443.5	0	599	0	0	36.26
SCL291	spades_cfq_assembly	7	1116	108	159.4	345	110.5	135	153.5	0	145	0	0	29.75
SCL291	spades_p_fa_assembly	7	1333	111	190.4	343	127.5	184	220	0	206	0	0	30.68
SCL291	spades_fq_assembly	7	1333	111	190.4	343	127.5	184	220	0	206	0	0	30.68
SCL292	spades_cfq_assembly	7	1240	67	177.1	311	105	211	220.5	0	212	0	0	34.84
SCL293	spades_cfq_assembly	4	700	111	175	367	111	111	239	0	367	0	0	45.14
SCL294	spades_cfq_assembly	9	4970	143	552.2	1140	237	257	894	0	894	0	0	39.24
SCL295	spades_cfq_assembly	17	4060	56	238.8	767	98	147	319	0	347	0	0	43.2
SCL296	spades_cfq_assembly	1	637	637	637	637	318.5	637	318.5	0	637	0	0	40.03
SCL297	spades_cfq_assembly	12	2739	56	228.3	399	207.5	224.5	280.5	0	237	0	0	33.33
SCL297	spades_p_fa_assembly	2	112	56	56	56	28	56	28	0	56	0	0	0
SCL297	spades_fq_assembly	2	112	56	56	56	28	56	28	0	56	0	0	0
SCL298	spades_cfq_assembly	10	2774	208	277.4	442	210	250	281	0	273	0	0	28.73
SCL299	spades_cfq_assembly	36	4380	60	121.7	286	83	88	131	0	121	0	0	47.03
SCL300	spades_cfq_assembly	0	0	0	0	0	0	0	0	0	0	0	0	0
SCL301	spades_cfq_assembly	48	7047	56	146.8	758	84	111	126.5	0	129	0	0	44.67
SCL302	spades_cfq_assembly	14	3547	207	253.4	434	212	223	279	0	228	0	0	39.08
SCL303	spades_cfq_assembly	7	1784	111	254.9	779	148	182	208	0	228	0	0	38
SCL304	spades_cfq_assembly	8	4119	111	514.9	1360	242	436.5	645.5	0	710	0	0	37.56
SCL304	spades_p_fa_assembly	8	2592	58	324	754	228	246	416	0	577	0	0	36.5
SCL304	spades_fq_assembly	8	2592	58	324	754	228	246	416	0	577	0	0	36.5
SCL305	spades_cfq_assembly	24	5888	56	245.3	817	116.5	201	279.5	0	318	0	0	38.47
SCL306	spades_cfq_assembly	15	5317	208	354.5	926	259	298	367.5	0	312	0	0	35.98
SCL307	spades_cfq_assembly	12	1809	56	150.8	503	96.5	110.5	149.5	0	149	0	0	23.22
SCL308	spades_cfq_assembly	35	7136	56	203.9	923	72	111	244.5	0	274	0	0	42.88
SCL309	spades_cfq_assembly	19	7009	119	368.9	877	231.5	256	421.5	0	454	0	0	30.63
SCL310	spades_cfq_assembly	2	2041	265	1020.5	1776	265	1020.5	1776	0	1776	0	0	49.73
SCL311	spades_cfq_assembly	5	4055	212	811	2712	227	254	650	0	2712	0	0	35.81
SCL312	spades_cfq_assembly	37	7058	60	190.8	365	114	173	280	0	237	0	0	39.19
