# Supplementary material for: High-fidelity (repeat) consensus sequences from short reads using combined read clustering and assembly
Source: BMC Genomics. 2024 Jan 24;25:109. doi: 10.1186/s12864-023-09948-4 (PMC10809544; doi:10.1186/s12864-023-09948-4)
Supplement: Supplementary file 2 — Additional file 2. Underlying data from Figs. 2, 3 and 4. Contents: Data-Fig. 2A_B-corolliflora_inputs.tsv, Data-Fig. 2B_B-corolliflora_contigs.tsv, Data-Fig. 2C_B-corolliflora-SCL008.fasta, Data-Fig. 2C_B-corolliflora-SCL008.gff, Data-Fig. 3_B-vulgaris-mini-circles_assembly.gfa, Data-Fig. 4_A-annua-rDNA.gfa, Data-Fig. 4_T-porrifolius-rDNA.gfa. [file 12864_2023_9948_MOESM2_ESM.zip › Data-Fig1C_B-corolliflora-SCL008.fasta]

>NODE_1_r length_5950_cov_10.761323
TGCATGCGGTGACTAGTATGGCCCAAACTTGGATAGAAAATACGATCTGCGTATCGTTAATGTATTTTTGTAATCTAAATACGATCTGTGTATCGTTGGTATTTTTGTAATTTTAGTTTAAAATTCCAAAAATGATTATTCAAGTTGTCATAAGAAGAATGGTGATTCAATCTTATTCCATGAAGCACAAGGATGGAGATCCAAGGTGATTCAAGAATGGAGACCTTAAAGAGTAGTCTTTAGAGTTAGGGGCCATACTAGGATCACATTTCATTTTATGCATTTAAATATTGCTTTTGAATGCTTTCTAAGTTTTATTATGCATGTGATTTATTTTTGCAATGAGTTCACTAGTAATTAAATCACATAATAATTTACTTAGGTCCCTAAAGCTAATATTGGGTAATTGCTTTTCCAAATAAACATCTACTAAAATCTTGATCGTTAGTAATAGGTTCTGCCAAAGCAGAGTGTTACTTCCAATCTTGGGCTAAGTAGAGTAAATTTCCGAAATTTGCATGTTTAGTTTGGTTTGGCCCAACAAAATCATCAAAACGGTTTTGGATTTTGAAGCAAAGGGTTGGGTTTTTGTGTTTGGGTGACAAGTTCTGTCTAGGATTAGGAAGGCTTTCCCCAACGTTGTGGGTAACTTCCTTACCTGGGAGCTTTCGTCACCTTAGCAATCACCCAACATCTAAGAATTACAATTGTTGTAATTAGTAAAGGAGTTTACTTACCTTTTAAATTTGGTTTTAAGTTGAGGCCAAAGTCCACTTATAAATCATGTTTGATAGGATCTTAGAATCACTTGATTCAAAAGGGGACACATTGAAAATTGGTCAAGTGCATAGCTTTTATTTTAAAGTGTTTAAAATTTGTTAAAAGCTATTATGATAAACATACTTATTACTTTTGCATCTTCTATGTAGATATCATGTCTGGTAACAACAATAATTCACCTTTTAACTTACGTTCAATCCTTGAGGATAAGTTGAACGGCAAAAACTTCCTTGATTGGGAAAGGAATCTAAGAATTGTTCTTAGATCCGAAGGTCGAGAGGATGTTCTTGAAACCCCGATCCCGGTTTTAACGACCACCTCTACTGAAGCCGAAAAGGCGGCCCACAAGGCCATTGCAGAAAGGTCGGTAATTGTTACCTGCCTTATGCTTGCGGCTATGGAACCAAGCCTTCAAAAGAGGTTTGCATGCTTGGATGCCTACAGTATTATCCGACAGCTGAAAACCATGTTTCAGCAACAAGCTCGGATAGAGAGGTATGAAACTCACAAGGCTATTCTTGAGTGTGCGTTAGTCGAAGGCAAGCCAGTCGCCACTCATGTCTTTGAAATGATTGGTTATTTCGAGACAATGGAGAGGTTGGGCTTTCCTTATAGCCAAGAGTTGGCTACTGACATCATACTACACTCACTTCATGAAGGCTTCAACCACTTTAGGTTGAACTTCAATATGAATGGGGTGTCGAAAACCCTTGCTGAGTTACATGGGATGCTCATGACTGCCGAGCAAAACATCTCTGTTGCACCTAAGAAGGAAGTTCTTATGGTTCAAAAGGGAAAGGGTTTTAAGAAGGAATGGGCTGGCAAGAAAAAGCAAGACAAGGGCAAGCAAGTTGCCGCTAAGACTGCTGATAAGCCACAGGCAAAGGCAAAGCCAAAGGTGGCCGCAAATGCCAAGTGCTTCCATTGTGATCAAATTGGTCATTGGAGGCGTAACTGCCCGAAGTATCTGAAGGATAAGAAGTCTGGGGCTTCTTCTTCAGGTATCTATGTCATTGACATTAATTTAGCAACATCTACTTCTTGGGTATTTGATACCGGTTGTGTTTCTCACATTACTTCGAATGTGCAGGGACTAAGAAGGAGTAGAACCTTGGCTAAAGGGGAGGTAGAACTGCGCGTTGGAAATGGTGCAAGGGTTGCGGCCGTTGCAGTTGGGACTTATAGTCTACCTTTGCCTTCTGGTTTTATATTAGAGCTTAATAACTGTTATTATGTTCCTGCTATTACCAAAAACATTATTTCTATTCCTGTTTTGGATAATGAAGGGTTTTCATTTACAATTGAGAAAGGTTGTTTCTCTGTTTATTTGAATTCAATGTTTTATGCCACTGCTAAAAGGTCTAATGGTCTATATTTCCTAGACTTAGACAAAGATGTCCTTAACATAGACAGCAAAAAACATAGATCAAGCGATACTAATCCTACTTACTTATGGCATTGTCGTTTAGGACATATAAACGCGAAACGCATTCAGAAGTTACATAAAGATGGACTTCTAACATCCTTTGACTTTGAGCCATTTGATGTGTGTGAATCATGTTTAATGGGTAAAATGACAAAGTCACCTTTTACTGGAAAGGGTGAAAGGGCCAGTGATCTATTGGGTCTAATACATACTGATGTGTGTGGACCAATGAGCACAAAAGCTAGGGGAGGGTTTGGGTACTTCATTACTTTTACGGACGATTTAAGTAGATATGGATATGTCTATTTAATGAAGCATAAGTCGGAATCATTTGAAAAGTTCAAAGAATTCCAGAATGAAGTCCAAAACCAGCTTGGCAAAACAATTAAAGCACTACGATCCGATCGTGGTGGTGAATATTTGAGCCAAGAGTTTAGTGATCACTTGAAGAGTTGTGGAATTCTTTCACAACTCACTCCGCCTGGAACACCTCAGTTGAATGGTGTATCCGAAAGGAGGAACCGCACTCTACTTGATATGGTTCGGTCTATGATGAGTTTTGCTGATCTTCCTATCTCCTTTTGGGGATATGCTCTCGAAACTGCTACTTTCACACTTAATCGAACTCCATCAAAGGCAGTAGAAAAGACTCCATATGAGATGTGGAGTGGAAAAGTTCCAAGTTTATCTTTTCTACGTATTTGGGGTTGTGAGGTTTATGTAAAACGTTTACTTTCAGATAAACTCGCCCCTAAATCAGATAAGTGTTTCTTTGTGGGTTATCCCAAAGAGACCAAGGGCTATTACTTCTACCATCGGACTGAGGGCAAAGTGTTTGTTGCTCGTCGTGGTGTCTTTTTGGAAAAAGATTTTATTTCCAAAAAGGCAAGTGGGAGTAATATATTTCTCGAAGAGGTTCGAGAAAAGCAACAAATGGACATAGTTCAACCTATGTTAGAGTCAGAAGCACAAGTGCCAGTTGTGGAAAATGTAGTTCCTCCTTTGGTAGAATCTTCTCCCATAACTGACCAAGTGTTGGAGGACGTGCATCCTGTACACGAACCTCCTACTGTCCCACTCGAATCTAATTCGTGCGAAAATTCTCAAGTTGTTGAGAAGAAAATTTCTCCTGTTGCAGCCCCTCGTAGGACTAGTAGATCAAGAATACCAAACAAGAAGTTTGTTGATTTCTTGTTAACCGAAAGTTCTGAGATAATGATCTTAGAATTTGAGGAACCTACTACCTACAAGCAAGCTTTGATGAGTGAAGACTCCGAAAAATGGCTTGAAGCCATGAGGTCCGAAATGGCATCTATGTCTGAAAATCAAGTATGGGACTTGATGGATTTGCCCGATGGGGTTACACCTATTGGTTGCAAATGGGTTTTCAAAGTGAAAACAGACAAGGATGGTAACGTTCAGGTTTACAAAGCAAGATTGGTTGCAAAAGGGTTCAAGCAAGTTCATGGTATAGACTATGACGAAACCTTTTCACCAGTAGCAATGCTTAAATCCATTCGGATACTCCTAGCGATTGCTGCCTTTTATGATTATGAGATTTGGCAAATGGATGTCAAAACCGCTTTCTTGAATGGGTTCTTGAAAGAGGATGTGTATATGACACAACCGGAAGGTTTTGTGGATCCAGAATATCCTAGGAGGGTATGTAAGCTTCAAAAGTCCATTTATGGATTGAAGCAAGCATCCCGGAGTTGGAATCTTCGTTTTGATGAGGCAATCAAACTGTTTGGTTTTCTCAAAAACGGAGAAGAGTCTTGTGTTTACAAGAAGGAAAGTGGGAGTAACATAGTTTTCTTGGTCTTATATGTAGATGACATACTTCTCATAGGAAACGACATTCCCATGCTTGAGTCAGTCAAGGAATGGTTGAAGAGTTGTTTTTCTATGAAAGACCTTGGAAACGCTGAGTACATTTTGGGGATCAAGATCTATAGGGATAGGTCTAAGAGGATGATTGGACTTAGCCAACGAACTTATATAGATAAGATCGTTACTAAGTTCAATATGGAAAACTCTAAGAGAGGTTTTCTACCCATGCAACATGGTGTTTCGCTTAGCAAGACTCAGTGTCCTTCTGGACCTGATGAGATTAAGCGAATGAGTAATGTTCCTTATGCGTCAGCTATAGGGTCCATTATGTACTCCATGATTTGTACTCGCCCAGATGTTTCATATGCCTTGAGCATGTGTAGCAGATTCCAATCAAATCCAGGTGACGCACACTGGAGTGCAGCTAAGAATATCCTAAAGTACTTACGAAGGACTAAGGATAATTTCTTAGTGTATGGAGGTGAAAGTGAATTAATTGTTGAGGGTTACACAGATGCGAGCTTCCAAACTGACAAAGATGATTTCCGATCCCAATCTGGTTTCATCTTTTGTCTAAATGGAGGGGCAGTGAGCTGGAAAAGTTCAAAGCAAAGTACTGTCGCTGATTCTACAACAGAAGCTGAGTACATTGCTGCGGCAGATGCAGCAAAGGAAGCCGTTTGGATGAAGAAGTTCATTCTGGAGCTAGGAGTAGTGCCTAGTGTTGGAGATGGTATTGTTTTACATTGTGATAACAATGGTGCCATAGCTCAGTCTAAGGAACCAAGATCACATCAAAGGTGTAAACATGTACTTAGGAAGTTTCATCTCATTCGAGAAATCGTTGAGAGAAAAGATGTAATAGTTAGCAAAGTTCATACGGATAGCAATGTCGCTGATCCTTTGACTAAACCATTGCCTCAGCCTAAGCATGAGAGTCATACTAGGGCTATAGGACTTAAGCATGTAGGAGAGTGGCTTTGATTGTGTACTATTTACTTTTAATTAGTTCACAGTTATAGTTACTCCTGTGATATGTTTGGTTATGTTTATCAATAAAAGGTTATGTTCTTATTTAATCTTGGTTTAGTATTAAATAAAACGTTCAAAGTATTTTATAACGTTTGATAGGATTGTCAAATATGTGATTTGACGAATGAAACCCTATCCAGTGAACAGGAGTTATAATTTACCTTTGTCCCTAGTTCGAATCATTAAAATTGAACGTAAATGATTCTGTTTCATGGACTAGATTGCAAGTTGATTGATAGCGCAGTTTCATGGGCTATGGGGACATAGAGATGTCTAGTCATTTGCATAGGCGTGTATAGTTGATACACGTTGGGCAGACCTAGTGGGAGTTCTCTAAAAGGTTTATGAGAATCTCATTAATATATTTAGTGGATTCCTTAGACATGAGTATGACACTATTCTTACTTAAGGATTAGTATGTTTTTGACACTGCAAAACGTCGTGCCGTAAAAGGAGGCTATAAAAGCAGTGATCGGAACTGCTACGAATTGAGTGGGAGTTTTGGTTATACAAGACTGGATAAAGTCCTCCTAAGAGTTAGGATTGGTGTCTTGGCCTCTTGAAGAGCGAGAACTGAAAATGCATGGCCGTGCTCAAATGGATTAAGGAGTTAATCATTTGTTTCGACAGTTCGAACTCGGATTTCAAGAAACAACTTGAATATTGGTATGGTTTACATACGATGTTACCATGTCATCAAGTTAGACATTAAGCGACTTAAGGAATTTGAAGGTTACACACTTGTTCTTAGACAAGTGGGAGATTGAAGGATTTTGTCCTCGATCAAGTGTAACAAACTAAATGTATATGGACAAATTATGAAGATAATATATTCAATAATATTAGGTGACCGCAACGTTTTGCTAGAAGCTAATTGCGGTT
>NODE_2 length_4539_cov_11.116637
TATCATATTATTTATGAATTTTGGTTAAATTTTATGTTTAATTTGATTATTCATATAATTTAAGGATAACAATTAAAATATTTGATTTTATTTGTTATGATAATTCAATAGATCACCCTAAAAATTATTTTCGAAAGTTTCGGAATTTAATTGTTAATTTTCTGAATTTTTGGATATAATTGGAGTTTTTGCCCTAATTTTAAATTCTTGTTAGATTTAATGTTTAATAGAGATTATTCATTCAAATCTAATTTCAACAAACCTAAAAATTTGTTTAAGATTTGTTGATGAATTCAAAATTTTTGCCATAATTTTCGGATTATTAAAACCTAATTAAATCTTAAATCTTTAAATAAATTATTTGTTAAGATTAAATGGAAATTTTGTAAATTATTACAAAATTCAAAGATTTTTCCACCATGGCTGGGTGGCCCCACCTGCGCCGGTGGAGCCACGGTGGCTGGAGGAGGGCCAGAATGTGGCGGGGCAGAAGGCGGCAGTTGTGGGGAAGGGTGGGCGGCGCACGTGCGACGTGCGCAACCCCTCCCTCCTCGCTGAAACTGCTGTAGAAGTTGGTGGCTCGTGCTGCCGGCGAGTTTGGTAGCCTGGGTTGCCGGCGTCTTCTTCCGGGTACGGTGTTCGCATGCCGGCGGCGCGCTGGCTGGCGTGCTGCTGGCTTGGTGTGGTGATGACGTGGTGGCTCGGTTGTTTCGGCGAGCAATCAAAAGCTTTGCTGGTTTTGTGTTTCCAGCGGGGGGGTTTTGGGTTGGCTGTTGACTGGCAGCCTTGTGCTGCTGGTCAACGGTCAACCCATAATATTAATTAAAAAAAAAATGTATTTTGGAAAATCTGATTTTCAAATCTTGAGCATAAATCCAAAAGTTTCCTATTTTGCAAATTTGTGAATAATAATGATTATTGCCATGTTTAAATAAGTAATTGAATTAAAATAATAAAGTTTCCTAAATAATTTCTAGCTTAAATTTGTTAAGTTTTATAATTATTATGGAAAGTTTTATTTGCTTATTAATTGTTAATAAGTAAATAGTTTGTGTTTATTTTATTTTGATATTATAAATGCGTGGATGTTTAATGTAATATGTATGATATTATATTTTGCATGTTGTGACTAGTATGGCCCAAAACTAGGATAGAAAATACGATCTGCGCATCGTTAAATTTTATGTAAATTAAATACGATCTGCGTATCGTTTGTATTTTTGTAATTTAAATTTTAGTTATTTAAATTATAAATTATATGTAATCAAGAATGAAGTTCCATGGAGAATCAAGGATGGAGATCCATGAAGATTCAAGGAGGAATTCATGAAGATTAGTTTTCCTAGGTTTAGGGGCCATACTAGGATCACTTTTAATTATGCTTATATTTATTTATGCGTTTAACATGTTTAAATGCTTGCTTAAGTTTATATGTGTGGTTATTTATGTTATGTGTTCACTTTTAATTAACCAACATAGTAAACTTAGGTCCCCAACATGTAATATTGAGTTTAATTGCTTTTCCAAACAACACCTATAACGCCTTAGATAGTGAGTAATAGGTTCTGCCAAAGCAGGGTGTTGCTCATTTTATCCGGGGATAGTAGGGTAGGTTTTTGAAACTTACATGTTAATGTTTGGTTTAACTCAACAAAATCATCAAAAGACAAAGTTTTGGGTTTTGAAGCTAAGAGATAGGAGTAAACAAGGAGTTGTTAACCTGTCTACCAAGAATTATAATTAGTTATAATTAGTAAAGTGTTTACTTACCTCAACTACTATAAATTGAAGGCAGGGCCAAAGTCCGTTTGATTGTAGTGGGAGGGGATCTTGGTGTTTCTTTATTCAATAGGGGACTCTTATTTTGAATAAAGGGTAGTAGTTAATTAAAATTTGTTTAATTGCTGCTTTCTTGATAAACATTGATTGAATCTTGCTTTATTATTCTTTTGTTGTAGTTATCATGTCTGGTTCAAACAACAACAACCACCCCGGTTTTAATTTGCGCTATTTACTCGAAAAGGACAAACTAACTGCTCATAACTTCCTAGAATGGGAAATGGCTGTGAGAATCGTTCTCAGAGCTGAAGGAAGGGAAAGTGTTCTTGATAATCCTCTCCCTGAACCCCTGCTAGACACTGCTACTCCAGCTGAAAGGAGAGCAAGACAAACCATTGAGGCAAATTCTGTGCAAGTAACATGTTTGATGCTTGCTTGCATGGAACCAGAATTTCAAAAACGTTTTGATGGTCTGGACGCCTATTCCATCCTCCAACAGCTGAAAACTATGTTTCAGAAGAACGCGAGGCTGGAAAGGTTTGAAGCTCATTGTAAGTTGCTGGAGTGCAAGTTGGGAAAAGGAAAACCCGTTGGTCCGCATGTGTTCAATATGATTGGACATTTTCAGATCATGGAAAAATTGGGCTTCCCTTACCCTCCAGAACTGGCAACTGATATTGTGATCAAATCCTTGCCTGAAAATTTTCAAAACTTTCAGTTGAATTTTTACATGCAAGGAGGGGAGGCTACCTTGCAAGAGCTGCATGGTATGCTTACTCAGGCTGAAAGGAGCTTGCCGGCTGAACCTGAACATAGGGATGTTCTAATGGTTAGGAAAGGCAAGCAATTCAAGAAAAAGGGGGCACCTCAGAAGAAGAACAAGGGCAAGGTTGTTGCCACTGATGATACTTCTAAGCCAAAGGCCACTCCTAAGGCAAAAGTAGCAGCACTACATGAGTGCTTCCACTGCCATAAGATTGGCCACTGGAAGAGGAACTGCCCCAAGTATCTGGAGGATAAGAAGAGTGGTGCTTCAACTTCAGGTATTTATGTTATAGAGATTAACTTATCTACTTCTACTTCATGGGTATTTGATACTGCGTGTGGATCTCACATTATTTGTAATGTGCAGGCACTAAAAAGAAGTAGATCATTGAGCAAAGGAGAAGTGGACCTCCGCGTGGGCAATGGAGCACGAGTTGCTGCTTTGGCTGTGGGAGATTGTAGTCTACTTTTACCTTCTGGTTTAGTATTAGAACTTTATAATTGTTATTATGTTCCAACTATTACCAAGAATATTGTTTCGATTCCGGTTTTGGATTCGGAAGGTTTTTCATTTCAAATTAAGAATAATTGTTGTTCTGCTTATTTGAATGATTTATTCTATGTCTCAGCTAAGTTATCAAATGGTTTATATGTGCTAGACTTAGAAACCCACATCTATAACATAGACAGCAAGAAACATAAAGCAAATGATTCAAACCCTACATACCTATGGCATTGTCGATTAGGCCACATAAGCTCAAAGCGCATTGAGAAACTTCATAAAGATGGAATTCTCAAATCATTTGATTTCGAATCATTTGATACTTGTGAGTTTTGCTTGATGGGGAAAATGACAAAGTCTCCTTTCACAGGTTCAAGTGAAAGGGCCAATGACCTTTTAGCCCTCATACATACGGATGTGTGTGGACCTATGAGTACGTTGGCTAGGGGAGGGTACAGTTACTTCATTACTTTTACCGATGATGTGAGCAGATTTGGATATGTTTACCTCATGCGGCATAAGTCGGAATCCTTTGAAAAATTTAAGGAATTCCAGAATGAAGTACAAAACCAACTTGGGAAGAAAATTAAGGCATTACGATCCGATCGTGGTGGTGAATATTTATCTCAAGAATTTGGTGATCATTTGAAGGATTGTGGAATACTTTCACAATGGACTCCACCAGGAACACCACAGTTAAATGGCGTTTCTGAAAGAAGGAATCGAACTCTACTTGATATGGTTCGATCCATGATGAGTCTTGCTGATCTTCCTATTTCATTCTGGGGATTTGCGCTTGAAACAGCGGCATTCACACTTAACAGAGCACCATCCAAAGCAGTGGAAAAGACACCATATGAAATGTGGACTGGAAACGTTCCAAAATTGTCTTTTCTAAGGATATGGGGTTGTGAAGCTTATGTAAAACGTTTACTTTCTGATAAGCTTTCACCCAAATCCGATAAATGTCTTTTTGTGGGTTACCCAAAAGAGACTAAGGGATACTACTTCTACAACCAAAGCGAAATTTGTGGGTTACCCAAAAGAGACTAAGGGATACTACTTCTACAACCAAAGCGAAAACAAAGTGTTTGTTGCTCGTAATGGTGTCTTTCTGGAAAAGGAGTTTATTTCCAGAAAAACAAGTGGGAGAAATGTATATCTCGAAGAAGTTCGAGATGAGCAACAAATGGATGAGGTTAACACCTCATCAGAGGCGGCCCGGCATGAAAATGCTCAGGAGGTGGTGCATTCAATTCACGTACCTCCTACCGTCCCACTTGGAGATACTCCATGCGAAGTCACTCAACCTAGTGAGGTAGAAACTTCTTCTGTTGTTCCCCAACGTAGGTCTAGTAGGACCATCATTCCGTCAAAGAGATATATTGATTTCCTTTTGACTGAAAGTTCTGAAATAACGATTTTAGAATCAGAAGAACCTACTAGCTACAAAGATGCTTTGGATAGTCAAGACTCCGAAAGATGGCTTGAGG
>NODE_3 length_2612_cov_18.003520
TAAAATGTCCAAATAATTTGTGTTTTCAAATAGGATTATCGAAAACGTTTTGATAATGGAACCCTATAAAGTGAACTGAAATCACAATTTATTTAAAGTCCCTAGTCTAAATCACTAAATTGGACATAAGTGATTTATTTAAAAGACTAGTATATAATTAATTGATAGCGCAGTTCCATGGGCTATGGAGACATAGAGATGTCTAATTGATTATATGGATGTATAGTTGATACATTGAGACTTGACCTAATTAGATTCTAAAAGTAGAATCAAACTACTATATTTAGTGGATTCCTTAGACATGAGTATGTCTTAATAACCACAATATAATTAGTTTAACTTTGACACTGTTAAACGCCGCGCCGTAAAAGGAGGTTATAAAGGCAGTGATCAGGTGGGCTAAGAATTGAGTGGGAGTTATGGTCATACAAGAGTGGATAAGTCCTCCTATTAAATAGGAATGGTGTCTGGGCCTCTTGATGAGCGAGAACTGGAAAATTGCATGGCCATGCGGAATAGGATTAAAGAGTTAATCCTCATTTGAGCAGTTCGAACTCAGCGATCAAGGAACATAAATTTGAGAATAACATTGTGTTATCAAATTTGACATTAAGTGACTTAAGGAATTTAACATTGCGCTCTTGTCTTCGGACAAGTGGGAGATTGAAGGAATATGTCCTTAGACATCCCGGCAATTACTAAATATAAATAGGAATAATATTATGAAGATAATAAAGTTAATTATTTTAGTAATCTTATTTTCTTGCTAGAGAATAAATATGATTAATAGGACAATATTGATTGGGCCTATAACTAAAATAGATTAATCCTATGAGGTCACACATTGTAGCACAAGTTGGACAAAGCAATCCAAATCCATTTAGGATTAGGGTTGGGCCGGTCTAAAGGGGAATAGGAGGAGAATTAGTTCTCCTAACTAACCTATGACTCTTCTATTATATATAGGATATAATATTAGAGTTTAGGTGATCAATTCATTAATCAGTTTCTTTTCACAAGAGAGAGAGAATTGAAACCCAAATCTATTCCCTCTAACCGGCGCCTATACCACCAAAAAGCAAGGGATCTTTTCTCTTCCGTTCTAGCAGACGTTGGTGTTCAACTGGTGCTCGTGGACTGATTAGAGGAGCAACACTTGGGGCTCTCGGATCTTCAAAGCTTGCATACAACAGGGAAATCACGCTACAAAGGTTTGATATTTAATCCCTATTGAATGATTCATATGTTTGATTATGTTTGCGATCCTATGATAGATGTTAGGAAATTGTTTCCTGAAATTCCGCTATATGCATCTATATATTCCTACAGTGGTATCAGTTTTGCCTAATTCATAATATTCATATGATCATATAATTGTATGCAAAGTTATTATTTTTATTCAATTAAGGGAGGATTTATTTATGGCTTGAATTTGCATAATTGATATTTGATATTAATTGATTGGAAATTGTAAATAATTGATTTATTTGTGATTTATGCTCAAATAATTTTATAAAGTTCCGAATTTTTTATATTATGGACGAAATAAATTGGTTAATTCACTCCAAAATTTTCGGATTTTTATAAATATATTTGTTAGATTTAAAATTATTTAATGTTTAATTTGATTAATCATTGAAATAATTTGTTAACAATTAAAGATTTGATTTTTAATTTGTTAAATAAATCTAATGTTCATCACCCACATAGATCTAGAATAATATGATGGCTGAAAATAATTTGATTATTTTTCCCACTAATTTTCGAATTTTATCATATTATTTATGAATTTTGGTTAAATTTTATGTTTAATTTGATTATTCATAGAATTTAAGGATAACAATTAAAATATTTGATTTTATTTGTTAAGATAATTCAGTAGGTCATCCTAAAAATTATTTTCGGATTTTTCGGATATTAATTGTTAATTTTCTGAATTTTTTGGATATAATTTGATTTTTACCCTAAATTTGAATTCTTGTTGGATTTAATGTTAATAAAGATTATACATTGAAATCTAATCTCAATAAACTTAAAATTTGTTTAAGATTTGTTGATTGATTCAAAATTTCTGCCATAATTTTCGGATTATTAAAACCTAATTAAATCCTAAATCTTTAAATTAATTGTTAATTAAAGATTAATTGAGATTTTGTAAATTGTTGCAAAAATTCAAAAGGGATTGCCCACCATGGCTGGGTGGCCCCACCTGTGCCGGTGGAGCCACGGTGGAGGGAAGAGTTGGGTCGGCGGGTTTAGGGGCAGGGACGGCGTGAGGTGGCGGCCTTGCTGGCTGGGTTAGTCGGCGCGACTGTCGAGCTTGCTCGCGGTTGTTGGTCGGCTGCGATGAACGGCAGGCTGAGGTCCGCGACGCGGTGTGGTCTGGCCGGCGGTGATGACTGCTGGCCGGTGCCGTGAGATGGGTGTGCAGTGCTGGGCCTGCTGGCGTTTTTGCTGGCGGGGATGGGGTTGGCAGCCATTGTGCTGCTAGCCTCGTGAATTTTTGGGTGTTGAAGTTTGGCTGTTGACTGGCAGCCTTGTGCTGCTGGTCAACGGTCAAAAGTCAACCCTTAATTTAAAAAAAAAAATGTTTTTAAGGAAAATTTGATTTT
>NODE_5 length_2180_cov_10.781176
TACATTGTAACAAGTTTCTCTAAACCTAGTACAATCTAAAGCCACTCTAACATTTGCTTCAAGCCTATAGCCCTAGCGTGACACTCATGCTTGGGTTGAGGTAGTGGTTTAGTGAGCGGATCAGCCACATTCTCATCCGTGTGAACTTTGCAGATCCTGACATCCTTCCTGTCAACAATCTCCCTAATGAGGTGATACTTCCTCATTACATGTTTGGATTTGTTATGTGATCTCGGTTCTTTTGCTTGCGCAATAGCACCATTGTTATCACAGAACAACTCAATCCCTTCCAGAGCACTAGGTACGATATCCAGCTCTGTCAAGAATTTCTTGATCCAAACTGCTTCTTTAGCCGCTTCAACTGCTGCTAAATATTCTGATTCTGTCGTAGAGTCTGCTACAGTGCTTTGCTTTGAGCTCTTCCAGCTCACTGCTCCTCCATTTAGACAAAAGACGTACCCTGACTGAGAGCGGTAATCATCTCTGTCGGTTTGGAAGCTCGCATCAGTATAACCTTTAACAACCAACTCACTTTCACCTCCATAGACTAAGAACATGCCTTTAGTTCTTCTCAAGTACTTAAGGATGCTCTTAGCTGCAATCCAGTGTGCTTCCCCTGGATTTGCTTGGAACCTGCTACACATGCTCAAGGCATATGCAACATCTGGTCGAGTACTTATCATGGCATACATGATAGATCCTATAGCCGAAGCATAAGGAATGCTACTCATTCGCTTTAACTCATCAGGTTCAGTCGGGCACTGACTCTTGCTAAGCGATATGCCATGTGACATGGGAACGAAACCTCTCTTCGAGTTTTCCATGTTGAACCTTGTAAGAACCTTATCAATATAAGTTTCTTGACTTAGTCCAATCATCCTTCGAGACCTATCTCTATGGATTTTAATTCCCAGTATGTACTCAGCTTCTCCAAGGTCCTTCATGGAGAAACAACTTTTCAACCATTCCTTGACTGACTCAAGCATTGGTATGTCATTTCCCATGAGTAGTATGTCATCTACATACAATACCAAGAAGACTAAGCTGCTCCCACTAAACTTCTTGTAGACACAAGATTCTTCTTCGCTTTTGATGAAATCAAATTTCTTGATTGCTTCATCAAATCGAAGATTCCAGCTCCGAGATGCCTGCTTCAATCCATAAATGGATCTCTGAAGCTTGCAAACCCTTTTAGGATTTTCTGGATCCTCAAAACCCTCAGGTTGTGTCATGTACACATCCTCATTCAAGAACCCATTCAAGAATGCGGTTTTGACATCCATCTGCCAAATTTCATAATCATAAAATGCAGCAATCGCTAAAAGTATCCGAATTGACTTAAGCATTGCTACTGGAGAAAAGGTCTCATCATAGTCTATACCATGAATTTGTCTGAATCCTTTTGCAACCAGTCTTGCTTTATAGACATAGACATTCCCATCTTTGTCTGTTTTCAATTTGAACACCCACTTGCATCCAATAGGGTTAACCCCACTAGGCAAGTCGACCAGGGTCCAAACTTTATTCTCAGACATGGAGTCTAACTCGGATTTCATGGCTTCAAGCCATTTCTCAGAGTCTGGGCTCGTCAAAGCTTGTTTGTAGGTAGTAGGCTCTGAATTCTCCAAAATCATAATTTCAGAGTTTTCAGTTAACAGGAAATCAACCAACCTCTTGTTTGGAATCCTTTCTCTACTAGACCTACGCGGGGCCTGAGCATCAAGAGAAATGTTCTCTTCAACTTCTTGAAGATCTTCGCTTGAATTAGATTCAAGTGGGACGGTAGGAGGTTCACGCGTTGAATACGTCATCTCCTGAACTAGACTTTCGTCTTGTCGGGCCGTCTCTGACATGGTGTGAGCCACGTCCAGTTGTTGCTCATCTCGAATTTCTTCGAGAATTATTTTACTCCCACTTGTCTTTCTAGAAACAAATTCCTTTTCAAGAAAGACACCATCACGAGCAACAAACACTTTGTTCTCTTGACGGTTATAGAAGTAATAACCCCTTGTCTCTTTTGGGTATCCCACAAAGAGACATTTATCTGACTTGGGTGCAAGCTTGTCTGATAGTAACCGCTTTACATAGACCTCACATCCCCAGATTTTAAGAAAAGACAAGTTTGGAGTTTTTCCATTCCATAACTCATATGGAGTCTTTTCTACAGCCTTTGACGGGCT
>NODE_6 length_2030_cov_5.618734
TCGACTTGACTGCTCACCGGCAGTCTGCGTTGCCCCTTTCAACCGGCTTCTCGCCGGCAGACCACCGGAGCAGTCACGGCTGTGGCTGCTCCTCTTCCTCCATCCTTCATTTTTTTTTTATTTGAAAGAAATTAAAATTACAACCTTTTGTAAAATTAATTTAGTGATCTTGATTAAATTAAACATAAACTCTTTTATGCCTAATTCAGAAAATTAAATTAAAATCTCTATTTTAATTAATTTTCAGGTTATTCATGTAAATTAATCACTAATTCATATAAAACACTTTTTATGTGAATTTATTTTCATACATAAACAACTTTAAACATGAAAATTAGATTAATAACATGAATTTACTATTCGAAATTTAGAGATCTAAAATCAGATTTTTAAATTTCAAAAAATTAGGGTTTATAGAGTGTATTTTTCGGCCATTAGTATTTGAGAAAGCAAGTAATTAAATCTCCATTTAATCAATTTCAATTAATTATTCAATCCATAATTCAATTCCTCCCCTTAATCAAATTAAAATTAATCATACATGACCAAAAATCTATATGCAAGAGGCTAAAACTGATACCACTGTAGGATTATATAAGTACTCTAAGCGGAATTTCATGAATCAAATTCATAAGCACTTAAAACAGGATCTCATGCATATACATTCAAGGATCACATAATAGTTAAGAATTAACCTTTGACGCGTGATTTCCACAAAGCTCTTCGAGATCCGGAGATAGAACCGCAATTGAGATTCCTCTACTAGGTCCACGAATCCAGATCAATGCTCCACCAATGCTAGTTGGAAGGAAGAGGGACTCTTCTATTTCTTGGAGCAGTATTACGTAACTTTGAAAGAGAGAGAAAAGAGGAGAGAGAAAATAATGAGAGAATAAACTGACTGCTTTATTTTCTCACCCACACCTAATTATAGGAACTAATTAGGTTAGGAGTCCTCCCCTTTTCTACCTCCTTGGCCGGCCACTCCTAGAGTCCTACATGGGCTCTAGGTCATTCTTTTATTGATCCGGATTGTGTAAGTGTGACCTTGTAGGATCCATCTAATTGGGCTTCGGGTTTATTATTTACTAAACCTGAAGTTCTATAGCATCCTCTAGCAAGACGTATAGACGACCCAATTTAATGAATTTATTATCTCCATAATATGATCCATGTTATATTTAGTAATTGCATTAGAGTCAAGGACACAATTCCTTCAATCTCCCACTTGTCCGAGACGAGTGTGCAATCTTCAAATTCCTTAAGTCTCTTAGTGTCCAATTTGATAGTATGACCATATTTCTATGTCATCCATACTAGTCTTCAAATTAATCCTTGAAATCCGAGTTCGAATTGACAAACAAATGATCATCATATAATCCATTTGAGCACGGCCATGCATTTTTCAATTTTCACTCTCCAAGGGGCCAAGACACCCATCCTATCTCATATAGGAGGACTTTTCAATCTTGTGGCAACCAAAACTCCCACTCAACTTTTAGCACAACCCGAATGCTGCCTTTATAGTCCCCTTTTACGGCATGACGTTTGACAGCATCAAAGTTATACCAATCATTAGGCTAAGTAGTGTTCCACTCATGTCTTAGGAATCCACTAATATAATTACGAAGTTATAGAAACTTCTAAGTAGGTCTGTTCGATCATGTATCAACTATACATGTCCATATGATTGACTAAACATCTCCATGTTCCCATAGCCCATGAAACGGCGCTATCAATCAATCTTATATGCTAATCCTTTAATAAGTCATTTATGTCCAATTTAACGACTTAGATTAGGAACTATAATATTCTATGAATTCTGTTCACTTATGGTGTTTCATTCATCAAATCACATATTTGACAAAACCATTGAATTCAAGATATATTTTGGACATTTTATTTAATACCAAACCAAAATTAAATAAGATAAAATTTTATTTCTCATAAACATAAAATAGCAAAACCATGTCTCTACATTGTAACAAGTTTCTCTAAACCTAGTACAATCTAAAGCCACTCTAACATTT
>NODE_7 length_1917_cov_7.159506
TGCCTTCCACGGCATCACTGCCCAGAACAACGAATGGCTAGAATTCCGGCAACCCCCACGTCAAGCACCTCACCGGAACTCACCGGCAACCCATTGCGAGCCGACGCCGGCAACATCTTGCCAGCACCAGCCACCAGCCAGCGCCCAGCAGCACGCTTGCTGCGCGCGTCATACGTGCGTCTCTGCGTGGCTGCTGCCACCACCGGACTTCGACGACTGCCCAGCCAGCGTCCGTCTATCCCTCACCGTCGTACAGACGGCAGACCACCGGAGCACCTTCCTTCGCCTACTGCCCGCCGGCAGACCACCGGAGCAGCCACCAGCCGTGGCTGCTCCTCTTCCTCCTCCTTTAATTTTTCTTTTCTTTTCTTATTATTTTATTTTTGGAATTTTAAAAACAGAATTTTTGGGAAAGATAGTAAATTTCAATTATGTTAAGTATTAAATGACTTGGTCATAAATTCAATCCATAATTTGATTTTTAATCTCATTAAAATAGGTATGCTAAATTTATAGGATATAATCTTTAGGTGGTTATGAATTACTTAAATGTTTTATCAACTTACCATAATTAAGAATATTTGATATTTTGATTGATGGCAAGTATAATATGTGATATTATGATGTGGCTTTTATATATTTTGATATAATTGCTATGTATGACTAGTATGGCCCAAATTAAGTTAGAAAATACGATCTGCGTATCGTGATGTATTCTTGTAATTTTAAATACGATCTGCGTATCGTTAAGTATTTTTGTAATTTATTTAATTTAGTTATTATTTAAATTATTTTGATACTTATGTAATCCAAAGACGAAGTCCATCAAGAGAAGGCCCATGGATAAGGTGGATGGAGATCCATGAAGAGTCCAAGAATGAGCCATTGATGATTAGTTCTTAGGATTAGGGGCCATACTAGATCATTTTATTTTCGCATTTTATTATTCTTTAAAATGCTTATAAGTTTATTGTATGTTGGTTGATGATGCGCTAGAGTTCACTAATTCATAACAACATAATAAACTTAGGTCCCGTAAATATTAAGGTTGCTTTTCCAAACATAAAGTACTTATCAAACCCTTAATTAATAGTAATAGGTCATGCCTCCGCAGGGTGTTATCATTAATTTTGGGAATATAAGGTAAAATTGCGAATTTTACAACTTAGTTTGGTTGTCCTTAACAAAATTATCAAAAGCGTTTTGAATTTTGAAGCAAGAGATAGTTAAGCATGCGATGTTTATCCATCTAAACAAGAGTTATAATTTGTTATAATTAGTAAAAGAGTTTACTTACCTTGATAATGTAACGTTAAAGATAAGGCCTCCGTCTGCTTAGTGTTGCATGTTGATAGGATCTTGTAAAACACTTATTCAAATGGGACATTAAAATTGAATAGGTGATCAACCTAGAAACCTTTGCATGTTTTAGGTTACTTTATAAACATAAAATTGAACTTTGCTTTATTTTTCTGTCTGTAGATACTATGTCTAATAACAACAACAACAACAACTCCGGTTTCAACATTCGTCCTTTTCTGGAAAAGGACAGACTGAATGGTGAAAATTTCCTTAATTGGGAAAGGACCTTAAGACTTGTTTTGAGGTCTGAGGGTCGAGAGGATGTCATAGAAACCCCACTTCCTGTGATTACTGATGAGTCAACTGAAGCAGACAAACGTCGTGCTAAGCAGGCAAATGATAGGTCTGTACCGATCACTTGCTTGATGATAGCAGCCATGGAGCCGGACCTCCAAAGGAGGTTCGAAACCAAGGATGCTTATACCATCATGCAAGAGCTGCGGGCTATGTTTCAAACACAAGCCCGAGTTGAGCGGTATGAGACCAATAGGGAGATACTAGAATGTCACATGAAGCCGGGTCAAGCTGTTGGCCCCCATGTTTTCGCTATGATGG
>NODE_8 length_1734_cov_21.824300
CCTACTAGCTACAAAGATGCTTTGGATAGTCAAGACTCCGAAAGATGGCTTGAGGCCATGAAATCTGAAATGGATTCCATGTCTGAAAATCAAGTATGGGACTTGGTTGATTTGCCTGATGGGGTAAAACCCATTGGATGCAAATGGATTTTCAAGTTGAAAACAGACAAGGATGGAAACATTAGTGTTTTCAAAGCAAGGTTGGTGGCGAAAGGTTTCAAACAAATTCATGGTATTGACTATGATGAAACCTTCTCACCAGTAGCCATGCTGAAGTCCATTAGGATAATCCTTGCGATTGCTGCCTTTCATGACTATGAAATATGGCAGATGGATGTCAAAACCGCTTTCTTGAATGGGTTCTTGAAAGAGGATGTGTACATGACACAACCTCAAGGTTTTGAAGATCTAGAAAATCCAGGGAGGGTATGCAAGCTTAAGAAGTCCATTTATGGACTAAAGCAAGCATCAAGGAGTTGGAACCTCAGATTTGATGAGGCAGTCAAGAAATTTGGCTTTCTCAGAAATGAAGAGGAATCTTGTGTATACAAGAAGTTAAGTGGGAGTAGTATTACTTTTCTGGTCTTGTATGTGGATGACATACTTCTCATAGGAAATGATAAGACCATGCTTGAGTCAGTCAAGGAATGGCTTAAAAATTGTTTCTCTATGAAAGACCTAGGAGAGGCTGAGTACATATTGGGAATAAAGATCTATAGAGATAGGTCGAAAAGGCTGATTGGACTTAGTCAAGAGACTTATATTGATAAGGTTCTTGCAAGGTTCAAGCTGGAAAACTCCAAGAGAGGTTTCATTCCCATGCAACATGGCATAACACTTGGCAAGACTCAGTGTCCTTCGAGTCCTGATGAGGTCAAGCGTATGAGTAATGTTCCCTATGCTTCTGCAGTAGGATCCATTATGTATGCCATGATATGCACTCGACCGGATGTTGCATATGCTTTGAGTATATGCAGCAGATACCAGTCAAATCCAGGAGATGCGCACTGGATTGCAGCGAAAAACATCCTTAAGTACTTGCGAAGGACTAAGGATAATTTTTTGGTTTATGGTGGAGATGATGAGTTGGTTGTTACTGGATACACCGATGCAAGCTTCCAGAGTGACAAAGATGATTTCCGATCTCAATCTGGTTTCATATTTTGTCTCAATGGAGGAGCTGTGAGCTGGAAGAGCTCTAAGCAGAGTACCATCGCGGATTCTACAACAGAGGCTGAGTATATTGCAGCAGCTGATGCAGCAAAGGAAGCTGTTTGGATCAAAAAGTTCATTGGTGAGCTTGGTGTAGTTCCTAGCATTGAGAATGGCATTGAGTTGTATTGTGACAACAATGGTGCCATTGCTCAGTCTAAGGAACCCAGATCGCATCAAAGGTCTAAACATGTGCTCAGGAAATTCCATCTCATTCGAGAAATCGTTGGTAGAGAGGATGTGAAAGTAAGCAAGGTTCATACTGAGGATAACGTAGCAGATCCTCTGACTAAACCGCTTGCTCAACCTAAGCATGAGTGTCATACTAGGTCTATGGGGCTTAAGCATATGGGAGAATGGCTTTAGGTTGTTTACTTCATGTTTACAATTGTAAAGACATTTATTATGCTTTGAATGTTTATCAATAAAAATTCTTTTCTTATTTAATTGTTTGGTTTAGTATTAAATAAAATGTCCAAATAATTTGTGTTTTCAAATAGGATTATCGAAAACGTTTTGATA
>NODE_9 length_1682_cov_8.306699
GTTGGGCTAGTATATTTAGGCCAACTACTAATATGTATTGGGTCCTATGAGGTCACACAATGTGACAACCCTTGGATATTACCCAAATCCATTTGTGAAATGGGTTGGGCGGTTTTTATGATTGATGGAAGAGTTGTAACTCATGAGTTTATTAGGCTCATAATGTATGACATTATGAGGCAAAATAAAGCCTCATGAATCACCTCTTTGTAACCACCTTATATAATGATATGGGGGTTACAAAGGAGAGGAGTGATTACATCATTTTGTAGAGAAAATCTGATTTTCTTTGCTCCTCTCTCTCTCCTCATTTTCGGCCATCACACCTCAAAAGCAAGAGATTTATTCTCTCTTCCGTACTAGCATACGTGGTGATCTAAGGGTTGTTCGTGGACCAACACTAGAGGAACGGCGTTTGACGTTCTAAAGGATCTCCACTAGAAGGCTCGGGGTGGAAGTGGAATTCACGCATCAAGAGGTATATTCTATACTCTTTATAGATTCATGTTAATTTATGCAAAGATCTTGGTGTTAGATGTTTGAGTATGTGATACTCGTTTTCCGCATTAAGCATCTAAATTCCTACAGTGGTATCAGTTAGCCTATTGCATAGATTAATGTGATCATGTTGATGCATGTTTTCCTTTATTTTAATTCATTTAGGGGAGGGTATTAGCATGAGGATATTGTTTGCATGATTAAAATTTGATTTTAATCTAGTGGGAGTATAAAAGTTGTTTATACATTTTTCGATACATGTATACATATATAATTGTTATATTGTTTCATGTTTTAGTTAAGTTGTTAATTAGAATGTGATGTATATATGTATGATTCATGAATTGCATGCTTTGATTTTTTATGCTTAATTTGATTATGTATAATTTCATAGCATGAATTCTTGAATTTGAAGCCTAGTATGATTTATTTATGCGTAAACATGTTTAGTGTATAAAGAAAATCATACGCATTTCGATTAAAATTGCCTGAATTGAAATCGGAAAAGCGGAAGCAGTGAGCTTCTCGCGAATCGCGACGAGCATCGCGAGTCGCGACGAGAATCGCGGGTCGCGACCACTGGTCGCGAGTCGCGACCTAGCTCGCGGGTCGCGAGCAGTGTTCTGCCTCGCTTGGCTCGTTTGCTCTTTCAACGGATAAAAACGTTTAATCCGTTTATCCCTTAATGCATATTAAGTAGTTATTATGCTTGGTATCCTATGCTAATGCTTAAATGAATTAAAATTATGATGGGAGTTTCATTTTGTGACATTTAATTTTATGTTAGGATGTTAGTTTTAATAAGTTGATTAATTCTTGCATGCTAGTGTTTGTGATTAAATGTCATGCAATGCTTTTATGTTTTAATATGATTAAAATATATGTGGTACCTTAGAGTGCTTGTGTATTTTTCTTTAAATTTAATAGTTGTTTAAATTTGTTAGATTAATATTATAATGCCCTTGGGAGATAAATTCTAATATGATTAAATTTATTGAGAGGTACTAACCATTTAATTTAATATGAGATTAAATTTGGTTGATGTTATTATGTTTTAAAGTTGTTGAAGCATAATAATTTATTTTAATAGTTGATTAAAATGCATGTTTTATATATATGATATTATGATTGCATGCGGTGACTAGTATGGCCCAAACTTGGATAGAAAATACGATCTGCGTATC
>NODE_10 length_1534_cov_19.887086
ATTATAAATGCGTGGATGTTTAATGTAATATGTATGATATTATATTTTGCATGTTATGACTAGTATGGCCCAAATTAGGATAGTAAATACGATCTGCGAATCGTTATATTTGAATGTAAATTAAATACGATCTGCGAATCGTTTGTATTTTTGTAACTTTAAATTTTCGTTATTTATTTAATTCAAATTATGTAATCAAGCATGAGGATCCAAGGAGTTTCAAGGATGGTGATCCATGGAGATTCAAGGGAGGATTCATGAAGATTAGTTATTTTCCTAAGTATAGGGGCCATACTAGATCATTTAATTATTGCTTTTATAATTCTCTTGCATTTATTTTGTTTAAATGCTTGCTTCTAAGTTTGTTTTGTGGTTAATTGATTCATGTGTTCACTATTAATTGACCATATTAGTAAACTTAGGTCCCCAAAAGTAATATTGAGTTTAATTGCTTTTCCAAACAACACCTATAAAGCCTTAGATCATGAGTAATAGGTTCTGCCAAAGCAGGGTGTTGCTCATAGTTCCGGGGATAGTAGGGTAGGTTTTTGAAACTTACATGTTAATGTTTGGTTTAACTCAACAAAATCATCAAAAGACAAAGTTTTGGGTTTTGAAGCTAAGAGATAGGAGTAAACAAGGAGTTGTTAACCTGTCTACCAAGAATTATAATTAGTTATAATTAGTAAAGTGTTTACTTACCTCAACTACTATAAATTGAAGGCAGGGCCAAAGTCCGTTTGATTGTAGTGGGAGGGGATCTTGGTTATTTCTTTATTCAATAGGGGACTTTCATTTTGAATAAAGGGTAGTAGTAATTAAAATTTGTTTAATTATTGCTTTCTTGATAAACATTGATTGAATCTTGCTTTATTATTTGTTGTAGTAATTATGTCTAGTAACAACAATATCAACACCAACAATTCTACTTGTAATTTGCGCTCCGTCCTTTCGAAGGACAAATTGAATGCTGAACGTTTCATTGCAATTGAAAGGGATATGGGAATCGTTACACCAAAACCAAAAGTTGCTGATGAGCACTATTGTTACACCTGTAACAAGGTTGGTCATTGGAAAAGTAGTTGCCCCAAGTATCTGAAGGATCAAAAGAAAGGAGTTTCTAGTTCAGATATGTATGTTATAGAAGTTAACTTAGCAACTTCTGCTTCTTGGGTATTTGATACCGCTTGTGGTTCGCACATTATTTGTAATATGCAAGGCCTCAAAAGAAGTAGAACATTGGGAAAGGGAGAAGTAGATCTTCGCGTTGGCAATGGAGCACGAGTTGCTACATTGGCAGTGGGAGTATATAGTCTACTTTTACCTTCAGGATTAGTTTTAGAACTTAATAATTGTTATTATGTTCCTGCTATCACAAAGAACATTATTTCGATTCCTGTTTTGGATTCCGAAGGTTATTCATTTACAATAAAGAACAATTGTTGTTCTGCGTATTTGAATGATATGTTCTATGTCTCCGCTAAGTTATCAAATGGTTTATATGTGCTAGACTTAGAAACCCACATCTATAACA
>NODE_11 length_1394_cov_9.325616
AAATGTTAGAGTGGCTTTAGATTGTACTAGGTTTAGAGAAACTTGTTACAATGTAAAGACATGGTTTTGCTATTTATGTTTATGAGAATAAATTTTACATTATTTAATTATTGGTTTAGTATTAAATAAAATGTCCAAAATATATCTTGAATTCTATGGTTTTGTCAAATATGTGATTTGATAAATGAAACACCATAAGTGAACAGAATTCGTAGAATATTAAAAGTTCCTAATCTAAGTCATTAAACTGGACATGAATGACTTGTTAAAGGGATTAGCATATAAGATTGATTGATAGCACCGTTTCATGGGCTATAGAAACATAGAGATGTTTAATCAATCATATGGATATGTATAGTTGATACATAGTCGAACTAGACCTGCTTAGAAGTTTTATAACTTCAAAATTATATTAGTAGATTCCTTAAACATGAGTGGAACATTACTTAGCCCAATGATTGGTATAACTTTGATACTGTCAAACGTCATGCCGTAAAAGGGGACTATAAAGGCAGCATTCAGGTTGTGCTAAAAATTGAGTGGGAGTATTGATTACCATAAGATTGAAAAGGTCCTCCTATACAAGATAGGATAGGTGTCTTGGCCCCTTGAAGAGCGAAAATTGAAAAATGCATGGCCGTGCTCAAATGGATCATTCGATGATCATTTGTTTGTCAATTCGAACTCGGATTTCAAGGATTAATTTGAAAACTAGTATGGATGATATGTAAATATGATCATACTATCAAATTAAGACATTAAGAGACTTGAGGAAATTAAACATTGCACACTCGTCTCGGACAAGTGGGAGATTGAAGGATTTATGTCCTCGACTTAAATGCAATTACTAATTATATTATGGATCGTATTATAGAGATAATAAATTCGTTCTATTGGGTCGTCTATACGTCTTGCTAGAGAATGCTATAGAACTTTGGGTTAGGAAATAATAAACCCAAAGCCCAATATAATGGATCCTATTAGGTCACACAAAATACTTGGATCAACAAAAGAAACCTAGAGCCCATAAGGGGCCCTAGGGTGGCCGGCCAAGAGGAAGAGAGAGGAGAATTGATTCTCCTCCTAACCTAATTATATCTATATATTTTTGGTTAGGCAATAAGGAGATATACTAGATATCTTTCATTATTCTTCTCTCTCTCATATTCTTTCCAAAAGTCACAAAAACTCCATTAAAGTAGAAGAAGAATTTCTTCCTTCCAACTAGCATTGGTGGAGTGTTGATCCGGGTTGGTGGACCAAGTAGAGGAATCGCAATTGAGGTTCTTAATCCGGGTTATTCAAGCTTTGTGGAATTCACGCTTCAAAGGTAAATTCCTAACTATTATGTGATCCTTGAATGTATATGCATGAGATCCTGTTTTAAGTGCTTA
>CL13Contig16_r (3477-43.4-151012)
TGACTGCCGAGCAAAACATCTCTGTTGCACCTAAGAAGGAAGTTCTTATGGTTCAAAAGGGAAAGGGTTTTAAGAAGGAATGGGCTGGCAAGAAAAAGCAAGACAAGGGCAAGCAAGTTGCCACTAAGACTGCTGATAAGCCACAGGCAAAGGCAAAGCCAAAGGTGGCCGCAAATGCCAAGTGCTTCCATTGTGATCAAATTGGTCATTGGAGGCGTAACTGCCCGAAGTATCTGAAGGATAAGAAGTCTGGGGCTTCTTCTTCAGGTATCTATGTCATTGACATTAATTTAGCAACATCTACTTCTTGGGTATTTGATACCGGTTGTGTTTCTCACATTACTTCGAATGTGCAGGGACTAAGAAGGAGTAGAACCTTGGCTAAAGGGGAGGTAGAACTGCGCGTTGGAAATGGTGCAAGGGTTGCGGCCGTTGCAGTTGGGACTTATAGTCTACCTTTGCCTTCTGGTTTAATATTAGAGCTTAATAACTGTTATTATGTTCCTGCTATTACCAAAAACATTATTTCTATTCCTGTTTTGGATAATGAAGGGTTTTCATTTACAATTGAGAAAGGTTGTTTCTCTGTTTATTTGAATTCAATGTTTTATGCCACTGCTAAAAGGTCTAATGGTCTATATTTCCTAGACTTAGACAAAGATGTCCTTAACATAGACAGCAAAAAACATAGATCAAGCGATACTAATCCTACTTACTTATGGCATTGTCGTTTAGGACATATAAACGCGAAACGCATTCAGAAGTTACATAAAGATGGACTTCTAACATCCTTTGACTTTGAGCCATTTGATGTATGTGAATCATGTTTAATGGGTAAAATGACAAAGTCACCTTTTACTGGAAAGGGTGAAAGGGCCAGTGATCTATTGGGTCTAATACATACTGATGTGTGTGGACCAATGAGCACAAAAGCTAGGGGAGGGTTTGGGTACTTCATTACTTTTACGGACGATTTAAGTAGATATGGATATGTCTATTTAATGAAGCATAAGTCGGAATCATTTGAAAAGTTCAAAGAATTCCAGAATGAAGTCCAAAACCAGCTTGGCAAAACAATTAAAGCACTACGATCCGATCGTGGTGGTGAATATTTGAGCCAAGAGTTTAGTGATCACTTGAAGAGTTGTGGAATTCTTTCACAACTCACTCCGCCTGGAACACCTCAGTTGAATGGTGTATCCGAAAGGAGGAACCGAACTCTACTTGATATGGTTCGGTCTATGATGAGTTTTGCTGATCTTCCCATCTCCTTTTGGGGATATGCTCTCGAAACTGCTACTTTCACACTTAATCGAACTCCATCAAAGGCAGTAGAAAAGACACCATATGAGATGTGGAGTGGAAAAGTTCCAAGTTTATCTTTTCTACGTATTTGGGGTTGTGAGGTTTATGTAAAACGTTTACTTTCAGATAAACTCGCCCCTAAATCAGATAAGTGTTTCTTTGTGGGTTATCCCAAAGAGACCAAGGGCTATTACTTCTACCATCGGACTGAGGGCAAAGTGTTTGTTGCTCGTCGTGGTGTCTTTTTGGAAAAAGATTTTATTTCCAAAAAGGCAAGTGGGAGTAATATATTTCTCGAAGAGGTTCGAGAAAAGCAACAAATGGACATAGTTCAACCTATGTTAGAGTCAGAAGCACAAGTGCCAGCTGTGGAGCTTGAAGTAGTTCCTCCTTTGGAGGAATCTTCTCCCATAACTGACCAAGTGTTGGAGGACGTGCATCCTGTACACGAACCTCCTACTGTCCCACTCGAATCTAATTCGTGCGAAAATTCTCAAGTTGTTGAGAAGAAAATTTCTCCTGTTGCAGCCCCTCGTAGGACTAGTAGATCAAGAATACCAAACAAAAAGTTTGTTGATTTCTTGTTAACCGAAAGTTCTGAGATAATGATCTTAGAATTTGAGGAACCTACTACCTACAAGCAAGCTTTGATGAGTGAAGACTCCGAAAAATGGCTTGAAGCCATGAGGTCCGAAATGGCATCTATGTCTGAAAATCAAGTATGGGACTTGATGGATTTGCCCGATGGGGTTACACCTATTGGTTGCAAATGGGTTTTCAAAGTGAAAACAGACAAGGATGGTAACATTCAGGTTTACAAAGCAAGATTGGTTGCAAAAGGGTTCAAGCAAGTTCATGGTATAGACTATGACGAAACCTTTTCACCAGTAGCAATGCTTAAATCCATTCGGATACTCCTAGCGATTGCTGCCTTTTATGATTATGAGATTTGGCAAATGGATGTCAAAACCGCTTTCTTGAATGGGTTCTTGAAAGAGGATGTGTATATGACACAACCGGAAGGTTTTGTGGATCCAGAATATCCTAGGAGGGTATGTAAGCTTCAAAAGTCCATTTATGGATTGAAGCAAGCATCCCGGAGTTGGAATCTTCGTTTTGATGAGGCAATCAAACTGTTTGGTTTTCTCAAAAACGGAGAAGAGTCTTGTGTTTACAAGAAGGAAAGTGGGAGTAACATAGTCTTCTTGGTCTTGTATGTAGATGACATACTTCTCATAGGAAACGACATTCCCATGCTTGAGTCAGTCAAGGAATGGTTGAAGAGTTGTTTTTCTATGAAAGACCTTGGAAACGCTGAGTACATTTTGGGGATCAAGATCTATAGGGATAGGTCTAAGAGGATGATTGGACTTAGCCAACGAACTTATATAGATAAGATCGTTACTAAGTTCAATATGGAAAACTCTAAGAGAGGTTTTCTACCCATGCAACATGGTGTTTCGCTTAGCAAGACTCAGTGTCCTTCTGGACCTGATGAGATTAAGCGAATGAGTAATGTTCCTTATGCGTCAGCTATAGGGTCCATTATGTACTCCATGATTTGTACTCGCCCAGATGTTTCATATGCCTTGAGCATGTGTAGCAGATTCCAATCAAATCCAGGTGACGCACACTGGAGTGCAGCTAAGAATATCCTAAAGTACTTACGAAGGACTAAGGATAATTTCTTAGTGTATGGAGGTGAAAGTGAGTTAATTGTTGAGGGTTACACAGATGCGAGCTTCCAAACTGACAAAGATGATTTCCGATCCCAATCTGGTTTCATCTTTTGTCTAAATGGAGGGGCAGTGAGCTGGAAAAGTTCAAAGCAAAGTACTGTCGCTGATTCTACAACAGAAGCTGAGTACATTGCTGCGGCAGATGCAGCAAAGGAAGCCGTTTGGATGAAGAAGTTCATTCTGGAGCTAGGAGTAGTGCCTAGTGTTGGAGATGGTATTGTTTTACATTGTGATAACAATGGTGCCATAGCTCAGTCTAAGGAACCAAGATCACATCAAAGGTGTAAACATGTACTTAGGAAGTTTCATCTCATTCGAGAAATCGTTGAGAGAAAAGATGTAATAGTTAGCAAAGTTCATACGGATAGCAATGTCGCTGATCCTTTGACTAAACCATTGCCTCAGCCTAAGCATGAGAGTCATACTAGGGCTA
>CL13Contig26 (1193-46.4-55354)
ACATAGATAGCAAGAAACAAAAATCAAATGATTCCAACCTAACCTACATTTGGCATTGTCGAATGGGTCATATAAACCAAAAGCGTATTCACAAGTTACAAAAGGATGGTATAATTCCATCATTTGATTTTGAATCATTTGATGTATGTGAATCATGCTTAATGGGAAAGATGACAAAATCACCATTTACTGGAAAAGGTGAAAGGGCCAGCGATCTTTTAGGACTCATACATACAGATGTGTGTGGTCCTATGAGCACAAAGGCAAGGGGAGGGTTTAACTACTTCATTACATTCACTGATGATTTGAGTAGATATGGATATGTCTACTTAATGAAACATAAGTCGGAATCTTTTGATAAATTCAAAGAGTTCCAAAATGAAGTACAAAATCAACTTGGTAAGACAATAAAAGCACTGCGATCCGATCGTGGTGGTGAATATTTGAGCCAAGAATTTGATGATCATCTAAAGGGTTGTGGAATTCTTTCACAATTAACTCCACCAGGAACACCACAGTTGAATGGTGTATCTGAAAGGAGGAACCGAACCTTGCTAGATATGGTTCGATCAATGATGAGTCTTGCTGATCTTCCGATTTCTTTTTGGGGATATGCTCTCGAAACAGCTGCACACACACTAAATAGGAGCCCGTCAAAGGCTGTAGAAAAGACTCCATATGAGTTATGGAATGGAAAAACTCCAAACTTGTCTTTTCTTAAGATCTGGGGATGTGAGGTCTATGTAAAGCGTTTACTATCAGACAAACTTGCACCCAAGTCAGATAAATGTCTCTTTGTGGGATACCCAAAAGAGACAAGGGGTTATTACTTCTATAACCGTCAAGAGAACAAAGTGTTTGTTGCTCGTGATGGTGTCTTTCTTGAAAAGGAATTTGTTTCTAGAAAGACAAGTGGGAGTAAAATAATTCTCGAAGAAATTCGAGATGAGCAACAACTGGACGTGGTTCACACCATGTCAGAGACGGCCCGACAAGACGAAAGTCTAGTTCAGGAGATGACGTATTCAACGCGTGAACCTCCTACCGTCCCACTTGAATCTAATTCAAGCGAAGATCTTCAAGAAGTTGAAGAGAACATTTCTCTTGATGCTCAGGCCCCGCGTAGGTCTAGTAGAGAAAGGATTCCAAACAAGAGGTTGGTTGATTTCCTGTTAACTGAAAACTCTGAAATT
>CL13Contig34_r (3354-125.5-420847)
CAGAATGAGCGAAACATCCCTAACCAGCCTAGAAAAGAATATGAGGATGTTCTTATGGTTAGTAAAGGGCAATCGCTCAATAGGATTGGGATTGCTATTAAGAAGGACGAAAGCAAACAAGTTGCCAAGTCTGAAACTTCTGAAAAGCAAAAGACTACACCAAAACCAAAAGTTGCTGATGAGCACTATTGTTACACCTGTAACAAGGTTGGTCATTGGAAAAGTAGTTGCCCCAAGTATCTGAAGGATCAAAAGAAAGGAGTTTCTAGTTCAGATATGTATGTTATAGAAGTTAACTTAGCAACTTCTGCTTCTTGGGTATTTGATACCGCTTGTGGTTCGCACATTATTTGTAATATGCAAGGCCTCAAAAGAAGTAGAACATTGGGAAAGGGAGAAGTAGATCTTCGCGTTGGCAATGGAGCACGAGTTGCTACATTGGCAGTGGGAGTATATAGTCTACTTTTACCTTCAGGATTAGTTTTAGAACTTAATAATTGTTATTATGTTCCTGCTATCACAAAGAACATTATTTCGATTCCTGTTTTGGATTCCGAAGGTTATTCATTTACAATAAAGAACAATTGTTGTTCTGCGTATTTGAATGATATGTTCTATGTCTCCGCTAAGTTATCAAATGGTTTATATGTGCTAGACTTAGAAACCCACATCTATAACATAGACAGCAAGAAACATAAAGCAAATGATTCAAACCCTACATACCTATGGCATTGTCGATTAGGCCACATAAGCTCAAAGCGCATTGAGAAACTTCATAAAGATGGAATTCTCAAATCATTTGATTTCGAATCATTTGATACTTGTGAGTTTTGCTTGATGGGGAAAATGACAAAGTCTCCTTTCACAGGTTCAAGTGAAAGGGCCAATGACCTTTTAGCCCTCATACATACGGATGTGTGTGGACCTATGAGTACGTTGGCTAGGGGAGGGTACAGTTACTTCATTACTTTTACCGATGATGTGAGCAGATTTGGATATGTTTACCTCATGCGGCATAAGTCGGAATCCTTTGAAAAATTTAAGGAATTCCAGAATGAAGTACAAAACCAACTTGGGAAGAAAATTAAGGCATTACGATCCGATCGTGGTGGTGAATATTTATCTCAAGAATTTGGTGATCATTTGAAGGATTGTGGAATACTTTCACAATGGACTCCACCAGGAACACCACAGTTAAATGGCGTTTCTGAAAGAAGGAATCGAACTCTACTTGATATGGTTCGATCCATGATGAGTCTTGCTGATCTTCCTATTTCATTCTGGGGATTTGCGCTTGAAACAGCGGCATTCACACTTAACAGAGCACCATCCAAAGCAGTGGAAAAGACACCATATGAAATGTGGACTGGAAACGTTCCAAAATTGTCTTTTCTAAGGATATGGGGTTGTGAAGCTTATGTAAAACGTTTACTTTCTGATAAGCTTTCACCCAAATCCGATAAATGTCTTTTTGTGGGTTACCCAAAAGAGACTAAGGGATACTACTTCTACAACCAAAGCGAAAACAAAGTGTTTGTTGCTCGTAATGGTGTCTTTCTGGAAAAGGAGTTTATTTCCAGAAAAACAAGTGGGAGAAATGTATATCTCGAAGAAGTTCGAGATGAGCAACAAATGGATGAGGTTAACACCTCATCAGAGGCGGCCCGGCATGAAAATGCTCAGGAGGTGGTGCATTCAATTCACGTACCTCCTACCGTCCCACTTGGAGATACTCCATGCGAAGTCACTCAACCTAGTGAGGTAGAAACTTCTTCTGTTGTTCCCCAACGTAGGTCTAGTAGGACCATCATTCCGTCAAAGAGATATATTGATTTCCTTTTGACTGAAAGTTCTGAAATAACGATTTTAGAATCAGAAGAACCTACTAGCTACAAAGATGCTTTGGATAGTCAAGACTCCGAAAGATGGCTTGAGGCCATGAAATCTGAAATGGATTCCATGTCTGAAAATCAAGTATGGGACTTGGTTGATTTGCCTGATGGGGTAAAACCCATTGGATGCAAATGGATTTTCAAGTTGAAAACAGACAAGGATGGAAACATTAGTGTTTTCAAAGCAAGGTTGGTGGCGAAAGGTTTCAAACAAATTCATGGTATTGACTATGATGAAACCTTCTCACCAGTAGCCATGCTGAAGTCCATTAGGATAATCCTTGCGATTGCTGCCTTTCATGACTATGAAATATGGCAGATGGATGTCAAAACCGCTTTCTTGAATGGGTTCTTGAAAGAGGATGTGTACATGACACAACCTCAAGGTTTTGAAGATCTAGAAAATCCAGGGAGGGTATGCAAGCTTAAGAAGTCCATTTATGGACTAAAGCAAGCATCAAGGAGTTGGAACCTCAGATTTGATGAGGCAGTCAAGAAATTTGGCTTTCTCAGAAATGAAGAGGAATCTTGTGTATACAAGAAGTTAAGTGGGAGTAGTATTACTTTTCTGGTCTTGTATGTGGATGACATACTTCTCATAGGAAATGATAAGACCATGCTTGAGTCAGTCAAGGAATGGCTTAAAAATTGTTTCTCTATGAAAGACCTAGGAGAGGCAGAGTACATATTGGGAATAAAGATCTATAGAGATAGGTCGAAAAGGCTGATTGGACTTAGTCAAGAGACTTATATTGATAAGGTTCTTGCAAGGTTCAAGCTGGAAAACTCCAAAAGAGGTTTCATTCCCATGCAACATGGCATAACACTTGGCAAGACTCAGTGTCCTTCGAGTCCTGATGAGGTCAAGCGTATGAGTAATGTTCCCTATGCTTCTGCAGTAGGATCCATTATGTATGCCATGATATGCACTCGACCGGATGTTGCATATGCTTTGAGTATATGCAGCAGATACCAGTCAAATCCAGGAGATGCGCACTGGATTGCAGCGAAAAACATCCTTAAGTACTTGCGAAGGACTAAGGATAATTTTTTGGTTTATGGTGGAGATGATGAGTTGGTTGTTACTGGATACACCGATGCAAGCTTCCAGAGTGACAAAGATGATTTCCGATCTCAATCTGGTTTCATATTTTGTCTCAATGGAGGAGCTGTGAGCTGGAAGAGCTCTAAGCAGAGTACCATCGCGGATTCTACAACAGAGGCTGAGTATATTGCAGCAGCTGATGCAGCAAAGGAAGCTGTTTGGATCAAAAAGTTCATTGGTGAGCTTGGTGTAGTTCCTAGCATTGAGAATGGCATTGAGTTGTATTGTGACAACAATGGTGCCATTGCTCAGTCTAAGGAACCCAGATCGCATCAAAGGTCTAAACATGTGCTCAGGAAATTCCATCTCATTCGAGAAATCGTTGGTAGAGAGGATGTGAAAGTAAGCAAGGTTCAT
>CL13Contig49 (1411-60.6-85558)
AATCATCTCTGTCGGTTTGGAAGCTCGCATCAGTATAACCTTTAACAACCAACTCACTTTCACCTCCATAGACTAAGAACATGCCTTTAGTTCTTCTCAAGTACTTAAGGATGCTCTTAGCTGCAATCCAGTGTGCTTCTCCTGGATTTGCTTGGAACCTGCTACACATGCTCAAGGCATATGCAACATCTGGTCGAGTACTTATCATGGCATACATGATAGATCCTATAGCCGAAGCATAAGGTATGCTACTCATTCGCTTCAACTCATCAGGCTCAGTCGGGCACTGACTCTTGCTAAGCGATATGCCATGTGACATGGGAATGAATCCTCTCTTCGAGTTTTCCATGTTGAACCTTGCAAGAACTTTATCAATATAAGTTTCTTGACTTAGTCCAATCATCCTTCGAGACCTATCTCTATGGATTTTGATTCCCAGTATGTACTCAGCTTCTCCAAGGTCCTTCATGGAGAAACAACTTTTCAACCATTCCTTGACTGACTCAAGCATTGGTATGTCATTTCCCATGAGTAGTATGTCATCTACATACAATACCAAGAAGACTAAGCTGCTCCCACTAAACTTCTTGTAAACACAAGATTCTTCTTCGCTTTTGATGAAACCAAATTTCTTGATTGCCTCATCAAATCGAAGATTCCAGCTCCGAGATGCCTGCTTCAATCCATAAATGGATCTCTGAAGCTTGCAAACCCTTTTAGGATTTTCTGGATCCTCAAAACCCTCAGGTTGTGTCATGTACACATCCTCATTCAAGAACCCATTCAAGAATGCGGTTTTGACATCCATCTGCCAAATTTCATAATCATAAAATGCAGCAATCGCTAAAAGTATCCGAATTGACTTAAGCATTGCTACTGGAGAAAAGGTCTCATCATAGTCTATACCATGAATTTGTCTGAATCCTTTTGCAACCAGTCTTGCTTTATAGACATAGACATTCCCATCTTTGTCTGTTTTCAATTTGAACACCCACTTGCATCCAATAGGGTTAACCCCATCAGGCAAGTCGACCAGGGTCCAAACTTTATTCTCAGACATGGAGTCTAACTCGGATTTCATGGCCTCAAGCCATTTCTCAGAGTCTGGGCTCGTCAAAGCTTGTTTGTAGGTAGTAGGTTCTGAATTCTCCAAAATCATAATTTCAGAGTTTTCAGTTAACAGGAAATCAACCAACCTCTTGTTTGGAATCCTTTCTCTACTAGATCTACGCGGGGCCTGAGCATCAAGAAAAGAGTTCTCTTCAACTCCTTGAAGATCTTCACTTGATTCAATTGGGACGGTAGGAGGTACATGCGTTGAATACATCATCTCCTGAACTAGACTTTCGTCTTGTCGGGCCGTCTCTGACATGGTGTGAACCACGTCTATTTGTTTCTCTTCTCGAATTTC
>CL52Contig27 (1462-132.3-193376)
AAGTGTTGCTCCTCTAATCAGTCCACGAGCACCAGTTGAACACCAACGTCTGCTAGAACGGAAGAGAAAAGATCCCTTGCTTTTGGTGGTATAGGCGCCGGTTAGAGGGAATAGATTTGGGTTTCAATTCTCTCTCTCTTGTGAAAAGAAACTGATTAATGAATTGATCACCTAAACCCTAATATTATATCCTATATATAATAGAAGAGTCATAGGTTAGTTAGGAGAACTAATTCTCCTCCTATTCCCCTTTGGACCGGCCCAACCCTAATCCTAAATGGATTTGGATTGCTTTGTCCAACTTGTGCTACAATGTGTGACCTCATAGGATTAATATATTTTAGTTATAGGCCCAATCAATATTGTCCTATTAATCATATTTATTCTCTAGCAAGAAAATACGATTACTAAAATAATTAACTTTATTATCTTCATAATATTATTCCTATTTATATTTAGTAATTGCCGGGATGTCTAAGGACATATTCCTTCAATCTCCCACTTGTCCGAAGACAAGAGCGCAATGTTAAATTCCTTAAGTCACTTAATGCCAAATTTGATAACACCATGTTATTCTCAAATTTATGTTCCTTGATCGCTGAGTTCGAACTGCTCAAATAAGGATTAACTCTTTAATCCTATTCCGCATGGCCATGCAATTTTCCAGTTCTCGCTCATCAAGAGGCCCAGACACCATTCCTATTTAATAGGAGGACTTATCCACTCTTGTATGACCATAACTCCCACTCAATTCTTAGCCCACCTGATCACTGCCTTTATAACCTCCTTTTACGGCGCGGCGTTTAACAGTGTCAAAGTTAAACTAATTATATTGTGGTTATTAAGACATACTCATGTCTAAGGAATCCACTAAATATAGTAGTTTGATTCTACTTTTAGAATCTAATTAGGTCAAGTCTCAATGTATCAACTATACATCCATATAATCAATTAGACATCTCTATGTCTCCATAGCCCATGGAACTGCGCTATCAATTAATTATATACTAGTCTTTTAAATAAATCACTTATGTCCAATTTAGTGATTTAGACTAGGGACTTTAAATAAATTGTGATTTTCAGTTCACTTTATAGGGTTCCAATATCAAAACGTTTTCGATAATCCTATTTGAAAACACAAATTATTTGGACATTTTATTTAATACTAAACCAAACAATTAAATAAGAAACGAATTTTTATTGATAAACATTCAAAGCATAATAAATGTCTTTACAATTGTAAACATGAAGTAAACAACCTAAAGCCATTCTCCCATATGCTTAAGCCCCATAGACCTAGTATGACACTCATGCTTAGGTTGAGCAAGCGGTTTAGTCAGAGGATCTGCTACGTTATCCTCAGTATGAACCTTGCTTACTTTCACATCCTCTCTTCCAACGATTTCTCGAATGAGATGGAATTTCCTGAGCACATGTTTAGACCTTTGATGCGATCTGGGTT
>CL52Contig125 (782-122.0-95395)
ATTTCATTAATCAGTTTCTTTTCACAAGAGAGAGAGAATTGAAACCCAAATCTATTCCCTCTAACCGGCGCCTATACCACCAAAAAGCAAGGGATCTTTTCTCTTCCGTTCTAGCAGACGTTGGTGTTCAACTGGTGCTCGTGGACTGATTAGAGGAGCAACACTTGGGGCTCTCGGATCTTCAAAGCTTGCATACAACAGGGAAATCACGCTACAAAGGTTTGATATTTAATCCCTATTGAATGATTCATATGTTTGATTATGTTTGCGATCCTATGATAGATGTTAGGAAATTGTTTCCTGAAATTCCGCTATATGCATCTATATATTCCTACAGTGGTATCAGTTTTGCCTAATTCATAATATTCATATGATCATGTAATTGTATGCAAAGTTATTATTTTTATTCAATTAAGGGAGGATTTATTTATGGCTTGAATTTGCATAATTGATATTTGATATTAATTGATTGGAAATTGTAAATAATTGATTTATTTGTGATTTATGCTCAAATAATTTTATAAAGTTCCGAATTTTTTATATTATGGACGAAATAAATTGGTTAATTCACTCCAAAATTTTCGGATTTTTATAAATATATTTGTTAGATTTAAAATTATTTAATGTTTAATTTGATTAATCATTGAAATAATTTGTTAACAATTAAAAGATTTGATTTTTTACTTGTTAAATAAATCTAATATTCATCACCCACATAGATCTAGAATAATATGATGGCTGAAAATAATTTGATTATTTTTCCACTAATTTTCGAATTTTAT
>CL83Contig53 (1318-49.6-65350)
TTTCTTCACAAAGAATAATGTAATGATCATCCTCCTTTGTAACCCCCATATCAATATATAAGGTGGTTACAAAGAGGTGCTTTCATGAGGCTTTATTTTGCCTCATAATGTCATACATTATGAGCATAATAAACTCATGAGTTACAACTCTTCCATCCCATAAAACCGCCCAACCCATTTCACAAATGGATTTGGGTAATATCCAAGGGTTGTCACATTGTGTGACCTCATAGGACCCAATACATATTAGTAGTTGGCCTAAATATACTAGCCCAACAAACCGCAATTAGCTTCTAGCAAAACGTTGCGGTCACCTAATATTATTGAATATATTATCTTCATAATTTGTCCATATACATTTAGTTTGTTACACTTGATCGAGGACAAAATCCTTCAATCTCCCACTTGTCTAAGAACAAGTGTGTAACCTTCAAACTCCTTAAGTCGCTTAATGTCTAACTTGATGACATGGTAACATCGTATGTAAACCATACCAATATTCAAGTTGTTTCTTGAAATCCGAGTTCGAACTGTCGAAACAAATGATTAACTCCTTAATCCATTTGAGCACGGCCATGCATTTTCAGTTCTCGCTCTTCAAGAGGCCAAGACACCAATCCTAACTCTTAGGAGGACTTTATCCAGTCTTGTATAACCAAAACTCCCACTCAATTCGTAGCAGTTCCGATCACTGCTTTTATAGCCTCCTTTTACGGCACGACGTTTTGCAGTGTCAAAAACATACTAATCCTTAAGTAAGAATAGTGTCATACTCATGTCTAAGGAATCCACTAAATATATTAATGAGATTCTCATAAACCTTTTAGAGAACTCCCACTAGGTCTGCCCAACGTGTATCAACTATACACGCCTATGCAAATGACTAGACATCTCTATGTCCCCATAGCCCATGAAACTGCGCTATCAATCAACTTGCAATCTAGTCCATGAAACAGAATCATTTACGTTCAATTTTAATGATTCGAACTAGGGACAAAGGTAAATTATAACTCCTGTTCACTGGATAGGGTTTCATTCGTCAAATCACATATTTGACAATCCTATCAAACGTTATAAAATACTTTGAACGTTTTATTTAATACTAAACCAAGATTAAATAAGAACATAACCTTTTATTGATAAACATAACCAAACATATCACAAGAGTAACTATAACTGTGAACTAATTAAAAGTAAATAGTACACAATCAAAGCCACTCTCCTACATGCTTAAGTCCTATAGCCCTAGTATGACTCTCATGCTTAGGCTGAGGCAATGGTTTAGTCAAAGGATCAGCGACATTGCTATCCGTATGAA
>CL83Contig75 (1603-47.4-75977)
AACTAAAGGCATGTTCTTAGTTTATGGGGGACAAAGTGAGTTGGTTGTTGAAGGTTACACGGATGCAAGCTTCCAAACCGACAGAGATGATTACCGCTCTCAGTCAGGGTACGTCTTTTGTCTAAATGGAGGAGCAGTGAGCTGGAAGAGCTCAAAGCAAAGCACTGTAGCAGACTCTACGACAGAATCAGAATATTTAGCAGCGGTTGAAGCAGCTAAAGAAGCAGTTTGGATAAAGAAGTTCTTGACAGAGCTGGATATCATACCTAGTGCTCTGGAAGGGATTGAGTTGTTCTGTGATAACAATGGTGCTATTGCGCAAGCAAAAGAACCGAGATCACATAACAAATCCAAACATGTAATGAGGAAGTATCACCTCATTAGGGAGATTGTTGACAGGAAGGATGTCAGGATCTGCAAAGTTCACACGGATGAGAATGTGGCTGATCCGCTCACTAAACCACTACCTCAACCCAAGCATGAGTGTCACGCTAGGGCTATAGGCTTGAAGCAAATGTTAGAGTGGCTTTAGATTGTACTAGGTTTAGAGAAACTTGTTACAATGTAAAGACATGGTTTTGCTATTTATGTTTATGAGAATAAATTTTATATTATTTAATTATTGGTTTAGTATTAAATAAAATGTCCAAAATATATCTTGAATTCTATGGTTTTGTCAAATATGTGATTTGATGAATGAAACACCATAAGTGAACAGAATTCATAGAATATTAAAAGTTCCTAATCTAAGTCATTAAACTGGACATGAATGACTTGTTAAAGGGATTAGCATATAAGATTGATTGATAGCACCGTTTCATGGGCTATAGAAACATAGAGATGTTTAATCAATCATATGGATATGTATAGTTGATACATAGTCGAACTAGACCTGCTTAGAAGTTTTATAACTTCAAAATTATATTAGTAGATTCCTTAAACATGAGTGGAACATTACTTAGCCCAATGATTGGTATAACTTTGATACTGTCAAACGTCATGCCGTAAAAGGGGACTATAAAGGCAGCATTCAGGTTGTGCTAAAAATTGAGTGGGAGTATTGATTACCATAAGATTGAAAAGGTCCTCCTATACAAGATAGGATAGGTGTCTTGGCCCCTTGAAGAGCGAAAATTGAAAAATGCATGGCCGTGCTCAAATGGATTATATGATGATCATTTGTTTGTCAATTCGAACTCGGATTTCAAGGATTAATTTGAAGACTAGTATGGATGACATAGAAATATGGTCATACTATCAAATTGGACACTAAGAGACTTAAGGAATTTGAAGATTGCACACTCGTCTCGGACAAGTGGGAGATTGAAGGAATTATGTCCTCGACTCTAATGCAATTACTAAATATAACATGGATCATATTATGGAGATAATAAATTCATTAAATTGGGTCGTCTATACGTCTTGCTAGAGGATGCTATAGAACTTCAGGTTTAGTAAATAATAAACCCGAAGCCCAATTAGATGGATCCTACAAGGTCACACTTACACAATCTGGATCAATAAAAGAAAGACCTAGAGCCCATGAAGGACTCTAGGGGTGGCCGGCCAAGGAGAAAGAAAAGGAGAGAACTCCTAACCTAAT
>CL118Contig52 (844-84.6-71432)
GGGAAAAAGGCCTATATGTCAGGGTCATCTCAAATAATATCTCTAAAAAAAAAAAAATTGTTTTTTAGGAAAATCTGATTTTCCAAAGTTGAGCATAAATCCAAAAGTTTCCTATTTTGCAAATTTGTGAATAATAATGATTATTGCCATGTTTAAATAAGTAATTGAATTAAAATAATAAAGTTTCCTAAATAATTTCTAGCTTAAATTTGTTAAGTTTTATAATTATTATGGAAAGTTTTATTTGCTTATTAATTGTTAATAAGTAAATAGTTTGTGTTTATTTTATTTTGATATTATAAATGCGTGGATGTTTAATGTAATATGTATGATATTATATTTTGCATGTTATGACTAGTATGGCCCAAATTAGGATAGTAAATACGATCTGCGAATCGTTATATTTGAATGTAAATTAAATACGATCTGCGAATCGTTTGTATTTTTGTAACTTTAAATTTTCGTTATTTATTTAATTCAAATTATGTAATCAAGCATGAGGATCCAAGGAGTTTCAAGGATGGTGATCCATGGAGATTCAAGGGAGGATTCATGAAGATTAGTTATTTTCCTAAGTATAGGGGCCATACTAGATCATTTAATTATTGCTTTTATAATTTTCTTGCATTTATTTTGTTTAAATGCTTGCTTCTAAGTTTGTTTTGTGGTTAATTGATTCATGTGTTCACTATTAATTGACCATATTAGTAAACTTAGGTCCCCAAAAGTAATATTGAGTTTAATTGCTTTTCCAAACAACACCTATAAAGCCTTAGATCATGAGTAATAGGTTCTGCCAAAGCAGGGTGTTGCTCATAGTTCCAGGGATAGCAGGGTAGGTTTT
>CL118Contig75 (897-75.0-67246)
ACCATAAGAACATCCTCATATTCTTTTCTAGGCTGGTTAGGGATGTTTCGCTCAGTCTGAGTTAGCCTTTCATGCATCTCTTGCATCGTTGCTTCCTCTCCTTGCATGTGAAAGTCGTTGAACTTTTGAGTTCTGAGAACGATTCCCATATCCCTTTCACTTGCAATGAAACGTTCAGCATTCAATTTGTCCTTCGAAAGGACGGAGCGCAAATTACAAGTAGAATTGTTGGTGTTGATATTGTTGTTACTAGACATAATTACTACAACAAATAATAAAGCAAGATTCAATCAATGTTTATCAAGAAAGCAATAATTAAACAAATTTTAATTACTACTACCCTTTATTCAAAATGAAAGTCCCCTATTGAATAAAGAAATAACCAAGATCCCCTCCCACTACAATCAAACGGACTTTGGCCCTGCCTTCAATTTATAGTAGTTGAGGTAAGTAAACACTTTACTAATTATAACTAATTATAATTCTTGGTAGACAGGTTAACAACTCCTTGTTTACTCCTATCTCTTAGCTTCAAAACCCAAAACTTTGTCTTTTGATGATTTTGTTGAGTTAAACCAAACATTAACATGTAAGTTTCAAAAACCTACCCTACTATCCCCGGAACTATGAGCAACACCCTGCTTTGGCAGAACCTATTACTCATGATCTAAGGCTTTATAGGTGTTGTTTGGAAAAGCAATTAAAACTCAATATTACTTTTGGGGACCTAAGTTTACTAATATGGTCAATTAATAGTGAACACATGAATCAATTAACCACAAACAAACTTAGAAGCAAGCATTTAAACAAGATAAATGCAAGAGAATTATTATAAGCAATAACTAATTAAATGATCTAGTATGGCCCCTATACTTAGGAAAATAACTAATCTTCATG
>ONT_9cf5074f
AGACCTATATGGGTAGAGTAACCGCACGCATTTTAATTTCATGATAGTTCGCTAACGCCATAACGGACGCCAACACCGTAAATGTCGCTTTACAAATTTCTAACAAGTCAAGACATCAACATGGTCCGACAACGCTGGCGTGTCAACAAGACAAAAATATAAATCTTCCCAACGGGCTGCCATCTACGGACGACATCGCCAGAAATGACACACTCTCGCTTCTGAATAGTACTTTATAAATACCCTACTCGGGTATTCTCAGTACACTTTCACACTCGTAATTCTTACTCTCTCTCTACTTTCTCTAAATCCTATTTGGACAGGTTTTACTTTTGAGCCGCCTGGAGGGGGTTTCCTCGCGATCCCCCGAGGGTAGTTCATCTGTTTTGTGCGCTTATTCACTAGCTTTGTGTCTAACCCAAATTCACATTCTCGAGGTCGCCAAATCAAGCTTTCAACAGACCGAAACAATTCTGGCGCCAAGGAAGTGGGGGCTTCCATCTTTGTGAATCCACAAATACGGAAGAGAGCAAAACAATGACTCCGCCGTATCCATCTTGAAGGATTTTGTCCTCAATCAAGTGTAACAAACTAAAATGTATATGGACTAATTATAAAGATAATATATTCAATAATATTAGGTGACCGCAACGTGCTTTTGCTAGAAGCTAAATGGCAGTTGGTTGGGCTAGTATATTTAGGCCAACTACTAAATATGTATCAATCCTTATGTCACACAATGTGTGACAACCCTGATATTACAAAACTTGTGAAATGGGTCGGGCGGGTTTTAAAGATGGATGGTAAAGAAATGTAACTCACGAGGGTTATTAGGCTCATAATGTATGACATTATTAGGCAAAATAAAGCCTCATTCACCTCTTTGTAACCACCTTATGTACCGATATAAGCTGCTGAAAGGAGAGGTTACATTACAATATTTCTATAGTAGAGAAAATCGCATTTTCTTTTCGCTAGCTTCCTCTTTTTCTCCCTCATTTTCGCCATCACACCCCTCAAAAGCAAAGAGAGAATTATCCTCTTCCTCGCATCAGCATGTATCGCAGATCTAAGGGCTGTTCACAGGACCAACACTAGAGGTAGGAACGGGCGGCTGACGCTCAAGGATCTCCACTAGAAGGCCTGCGGGTGGAAGTGGAATTCAATGCATCAAGAGAGGTATATTCTGCATGACCTTAATTGATTCATGTTGATTTATGCAAAAGATCTGGGTGTTAGATGTCGAAAGTACGTGATACTCGCTTTCCCGCATTAAGCATCTAAATTCCTACAAAGCGGTATCGCTAGCCTATTGCATGTATTAATATGACTACAAGGATGCATGTTTTCCTTTATTTTTAATTCATTTAGGGGAGTGGTATTAGTAATGTAGGATAGGTTGTTTTGCATGATTAAAATTGATTTTAATCTAGTGGAGTATAAAAAGTTAAGTTTATACATTTCTTGGATACATATATATATATACATATATAATTGTTATATTATTTCATGTTTTAGTTAAGTTGTTAATTAGAATAGATGTATATATATATATATATATATATATATATATATATATATATATATATATATATATGTTATATATATGTTGTTGGTGTTATATATATATATATATATATATATATATATATATATGTATGATTCATGATTTGCATGCTTTGGAAGTTTTATGCTTAATTTGATTATGTATAATTTCATGGCATGAATTCTGAATTTGGAGCCTAGAATGATTTATTTATGCGTAAAACATGTTTAGTGTATAAAAGAAAATCATACGATTAAAATTGCCCTAATTGAAATCGAAAAGCGAAAGCAAGGCGCTTCTCGCCACCGCTGACGAAAGCATCACCGCCGACGAAAGCATCGGCGACCGCGACGCAGCATCGCGAACGGGTCAGCGAAGTCGCCACTCCAGCTCTCGCTGGTCACGAAGCAAGCAGCCCCCCGCCAGCTTCTTGGCCAAGGTTCTTTTCCTCCTCTTTCCTCAACTGACAAAAACTTTAAGATCCGCTTATCCCTTTTAATGCATATTAATAAGTTATTATGCATGGTATCCTATGTTATCATTTCTTAAATGAATTAAAAATTATGATGGAGTTTCATTTCAGGATATTTAATTTTATGTTAGATGTTAGTTTTAATAAGTCATTAATTCTGCATGCTGTTTGTGATTAAATGTCATGCTACATGCTTTTATGTTTCTTAATATGATTAAAATATATGTGGTACCTTAAAGTGCTCTATATATTTTCTTTTAAATTTAATAGTTGATTAAATTTGTTAGGGTTAATATTTTAAAAGCCCTCGGGGCTTATAAATTCTAATATGATTTAATTTGCTCCGGGGAGGTACTAACCATTTAATTTTAATATGAGATTAAATTTGGTTGATGTTATTATGTTTTAAAGTTGTTGAAGCATAATAATTGATTTTACTGAAGTTGATTAAAAATGGCATGTTCAATATATATGATTTTGATTGCATGCGGTGACTAAGATGGCCCAAATCCTCGATAAAATACGATCCTATCGTTAACGTTTTGTAATCTAAATGACTGGTGGTATCGTTGGTATTTTTTTGTAATTTTTAGCTTAAAAATTCCAAAATGATTATTCAAGCTGTCATAAGAAGCTAGTGGTGATCAATCTTATTCCACATGTAGAAGCACAAGGATGCAGATCCAAGGTGATTCAAGAATGGAGACCCTTAAAGAGTAGTCTTAGAGTTAGGGGCTCATACTAGGATCACATTTCATTTTATGCATTTAGTCATTGTGTTTTCTGTTTTATTGTGCATGTGATTTATTTGCAATGAGTTCACTAGTAATTAAATCACATAATAATTTACTTAGGTCCCTAAAGATATTTGGCAATTGCTTTCCAAATAAACATCTACCAAAAAATCTTGATCGTTAGGTAATAGGTTCACAAAAGCGTAGTGTTACTTCCACCCGCTAAGTAGAGTAAATTTCCTAAATTTGCATACAAAGTTTAGTTTCGTTTGGCCCAACAAAAATCATCAAAAACGGGTTTTGGATTTTGAAGCAAAGGGTCGGGTTTTTTGTATTTGGATGACCAAGTTCGCTCTAGATTAGAAGGCTTTCCCCAACGTTGTGGGTAACTTCTTTACCCCGGAACTTTCATCACCTTAGCAATCCACTCATCAACGTAAGAATTACACTTGTTGTAATTAGTAAAGAGTTTACTTACCTTTTTAAATTTGGTTTTAAGTCAGGCCAAAGTCCAATTTGGTATAAAATCACGCGCTTGATGGTCTTAGAATCACTTGATCTCAGTGGGACATTTTTTAAAAATTGGTCAAGTGCATAGCTTTTTATTTTAAAAGTGTTTAAAAATTTGTTAAAAGCTATTGATGCAAACATACTTATTACTTTGCATCTTCTATGTAGATATCATGTCCGGTAACAACAATCACCCTTTTAACTTACGCTCAATCCTTGAAAAGGATAAGTCGAACCGAACAACTTCCTTGATTGGGAAATAACGAGAATTAATTTAGATCCGGGAAGGTCGAGAGGGATGTTCTTGAAACCCCTCGATCCCTGCTTAACGACCACCTCTATCGAAGTCAAAAGGCGCTTCAAGGCTACTACCGCAGAAGGTTCAGAATTACCCCGCCTATGCTTCATGCTTTGGGAACCAAGCCTTCAAAAGAGGTTTGCAAGCTTGATGCTCGGCAGTGAAGATCCTAATGCCTCGAAAAACCATGCTCAAAATAAAGCCTCTGGACAGAGGTAATAAAACTCACAAGGTTATTATTCCCCCTGAAAAGGCAATGGGGTTACAGCTTCTACCGCCACTCATGTCTGGAAATGATCGTTATTTCTCGGCGACAAATTTTATAGGCTCGCTTTCCTCTTGCGCCAAGAGTTGGTTACGACATCATACTACACTTTTCATGAAGGCTTCAACCACTTAGGTCAACTTCCCACCATGAATCGCGTCTCAAAACCCCGAAGCCATACTGATGCTCATGACCGCTGAAAGCAAACATCTCTGCTGCGACCTAAGAAGGAAGTTCTATGGTTCAAAAAAGGGTATGGTTTTGCTATTGAATGGGTCGCAAGAAAAGTAAGACAAGGGCAAGCAGTTGCCGCTAAGACTCCGCCGGATAAGCCACGTGCAAAGGCAAAGCCAAAGCGTGGCCGCGAAATGCCAAGTGCTTCCACTGCACACCGGGCCATCGGCGCTGCAGAATCACCAGTGACCAATGATAAGAAAGCCTCGGGGCTTCTTCTTCGCATCTATGTCATTGACATAATTTAGCAACATCTACTTCGGGTATTTGATAACGCCGGTGTTTTCACATTACTCTAACGCCAGCAGGGACTACAGCGATAGAACTCGCTAGTGGGAGGTAGAACCGCTACGCTGAAATGGTGGCAAGGGTCAGCGTCGCTGCGCTTTTGGGACTCTATAGTCTACCTTGCCTTCTCGTTTATATTAGAGCTTAACAATCGCTATTATGTTCCTCGCTATTACCAAAAACATTATTTCTCATTCCCTCGCTTTTGATAATGAAGGGTTTTCATTTACACTGAGAAAGGTTGTTTCTCTCTGCTTATTCTCAATTCAATGTTTTATGCCATTGCTAAAAGGTCTAATAATGGTCTTATATTTCCCTAGACTTTAGACAAAGATGTCCTTAACATAGACAAAGAAAAACATTGATCGTTTATTACTAATCCTATTTACGGGTATCAAGCTAGGGACATATAAACGCCGAAACGATCTCGTAGTTACATAAAGATGGACCAACATCCTTGGATCTCTTGAGCCATTTGATGTATATGTGAATCATGTTTACCGGGTAAAATGACCTAAGTCACCTTTACCGAAAGGGTGAAAGGGCCGATCTATCGGTCTAATACACCGGATGTACAGGGACCAATGAGCACAAAAAGCTAGGGAGGGTTTGGGTACTTCATTACTTTTTACGACTCCATTTGGCAGATATGGATATAAGTTCATATTTAATGAAGCATAAGTCGAATCATTTGAAAAGTTCAAAAGAATTCGCACGAAGTCCAAAAACCACCAAAACAATTAAAAAGCACTACCTATCCGACCGTATGGTGAATATTATTTGAGCCAAGAGTTTAGCGGATCACTTGAAGAGTTGTGGAATTCTTTCACAACTCACCTCACCGAACACCCTGAATGGTGTATCCTAAAGGAGGAACCGCATCTCCTTACTTCTGATATGGTTCTGGCCTGGCGATGAAGTTTTGCCGATCTTCCTATCTGGGATATGCTCAAAATCGCTACTTTCAATAATTCTTTAATCAACTCCATCAAAGGCAAGTAGAAAAAGACTCCATATGAGATGTGGAGTGAAAAGTTCCAAGTTTATCTTTCTACGTATTTGGGGTTGTGAGGTTTATGTAAAAACTTTTACTGTGATAAACTCGCCTCTAAATCGATAAGTGTTTCAAGGGTTATCCCAGTTATATTCATATGTATTATTATTTCTACCATCGATCGAAAAGCAAAGTGTTTCGTTTTCGCCGTCGTAGTTCTTTTTGGAAAAGATTTTATTTCCAAAACGGCAAGTGGAGTAATATATTTCTAAGAGGTTCGAAAAGCAACAAATGGACATAGTTCAACCTATGTTGAGTCAAGCACAAGGCCAGGAGAATGTAGTTCCTCCTTGGTAGAATCTTCTCCCATAACGACCAAGTGGAGGACGCAGTATCATGTACAATTTAACCTCCTAACGTCCCCACTTAATCTACTCAGGCGGGGTACCTCAAGCTGCTGAGAGAAGAAAAATTTCTCCTGTCATGTACCGTAGGAGTAGTAGATCAAGAATACCAAAACAAAAAGTTTCGTTGATTTCCATGTTAACCTAAAAGTTCAGGATAATGATCTTAGAATTTGAGGAACCTACTACCTACAAAGGCTTTGATGAGTGAAGACCTCGAAAATGGCTTCAGTTTCACGAGGTCCTAAATGGGCATTCCATGCCCTGAAAATCAAGTACGTGGACTTGGCTTGATTCCTGCCTCTACTAAAGTTACACCTATTGTTGCAAATGGTTTCTTTAAAGTGAAAAACGTATTAAAGCGATGCAAATATCTGTGTTTACAAAGTAAGATTGGCTTTGCAAAAGGGTTCAAGCAAAGTTCATGGTATAGACTATGATCTAAACCTTTTCACCAAGAAGCAATGCTTAACCATTCTGGGATACTCTAGCGACATCATCAGCCGCCTTCTGGGCGATTATGAGATTTTGGCAAATGGATGTCAAAACCGCTAATGGGTTCTTGGAAAGAGGATGTGTATATGACACAACCCAGCTGTTTTGTGGGATCCGTAATATCCTAGGAGGTGTGGTATGTAAGCTTCAAAAGTCCATTTATGGATCAAGCAAAGCATCTTCGAAGTCGAATCTTCGCTACGAGGCTTTCTATCAAACCGCTTCGTTTCAAAAACGGAGAAGCAGCCCTTGCGTTTGGCGCTGGGCAAAGTGTAAGCGGGAGTAATATGCAAGTCTTTCGTCTTTATATGTAGATGACATACTTCAGGAGCCCATGACCCCATGCTCGGAAGCCGGCCAAGGAATGGTCAAGAGTTTTGCTTTCTGGCGAAAGACCTTGGAAACGCCGAAAGTACATTTTGGGATCAAGATCTATAGGGATAAGCCTGGCAGGCGATTGGACTTCTGTGGCGAAATTCCCGGTGATGGGCAGATCGCTATTGTTCAATAAGGAAAACTCTAAAGAGGTTTTCACCCATGCAACATGGTGTTTCTCGCTAGCAAGCATCACAGTCCTTCTCTGACCTCATGAGATTGTGGGCAAATGAATAATGTTCCCTACGCGGGCCACCTATATGGTCCATTATGTACCCATGATTTGTACCGCCGTATGTTTCATATGCCTTGAGCATGTGTAGCCGATTCCAATCAAATCCGTGCGGACGCAAGACACTCTGAGAGTGCGTTTCTAAGAATGTATTCCAAAGTGCTCAATGGCGACTTATGGATAATTTCTTAGTGTACGGAGGTGAAAGTGAATTAATTGCTGGAAAGGTTACACTGCATGCTGGAAGCTTTCCTCCAAAACCCACGCAGATGATTCCGGATCCCAACTGGGTTTCATCTGCCCAAAATGGAGGGCAAATGAGTCGGAAAGTTCTCAAAAGCAAAGTACCGTCACGCATTCTACAAATAACAGCATATCTACAAAGATGCAAAAGCAAAAGAAGTCAGTTGATGAAGAAGTTCATTCTCGAAGCCAGAGTAGTGCCCAGTTGAAATGGTATTGTTTTTATTATCATGGATAACAACGGGTGCCATAGTTTCAGCTCTGCTAGAACCAAGATCAGCATCATAAAAACATGTACTTAGGAAGTTCTTATCTCATTCGAGAAATCGCTGAGAGAAAAGATGTAATAGTTAGCAAAGTTCATACGATAGCAATGTCGCTGATCCTTTGACTAAACCATTGCCCTCTACCTCTAAGCATGAGAGTCATACTAGGGCTATAGACTTAAGCATGTGCGAGAGTGGCTTTGATTGGTACTATTTACTTTTAATTAGTCTCACGCTATAGTTACCTCGCGGATATGTGTTTGGTTATGTTTATCAATAAAAGGTTATGTTCTTATTTAATCTTGTTTAGTATTAAATAAAACGCTTCAAAGTATTTTATAACGCTTGATAGATTGTCAAATATGTGATTTGACTAATGAAACCCCTATCCAAAGGAACCTGAAAGCTATACTTACCTCATTCCCTAGCTCAATCATTAAAATCGAACGAAACTTTATCTCTGCTTCACACTAGGATCATAAGTTGATTGATGTTTCAGCTTCATACAGGCTATGGGGACATAGAGATGCCCAGCTACTTGGTATAGGTATAGTTGATACACGCCGGGGCGCACTCTAGCGATTCTCTAAAAGGTTTATGAGAATCTCATTAATATATTTAGTGATCCTTCAGACACGGAAAAGTATGGACACTCACTATTCTTACTTTGGTTGATTAGTGCATGGGTGCTTTTGGGATAATCGCAAAACGTCGTGTCAAAAGGAGGCTATAAAAGCAAGTTGATTCTGAATCGCTGCAATAATTGGCGCAGCTTTGCTATACAAGATCGATAAAGTCCTTAAGAGTTGGGGATTGGTGTCTTCGCCTCAAGAGCGCAGAATCAAAATGCATGGCCGCGTTTCAATGGACAAGAGCACCTACGGCTTCTACGCTCAACTCTGATTTCTACAAGAAACAATCTTGAATATTGGAATGGTTACATACGATGTTACCATGTCATCAAGTTAGACATTAAGCCAATCATGAATTTCCGATGTTACACACACTGCTCTTGTGACAAGCGTAGAGATCGGGCTGATTGTCTCTCGACAAGTCATAACAAACTAAACGTATACTTTACCTAATTATAAAAGATAATATATTCAATACTGCTAGGTGACCGCAACGCTTTAAGTTGTGAAGCTAATTGCGTTGGTCGGGGCTAGTATATTTAAAGCCAACTACTAATATGTATCAAGTCCTACGAGGTCACACAATGCATCGTAACCCCTGATATGCCACCCAAACTATTTGTGAAATGGGTCAAGGTTTTAAAGATGGATGGAAGAGCCAGAATCATGAGGTTATTAGGCTCATAATGTATGACATTATGAGGCAAAATAAAAGCTCATGACCACCTCTTGTAAATCCCACCTTATAATGATATGGGGGTTACAAAGGAGTATACATTACAACATTTAGTAGAGAAAAAATCGCATTTTCTGTTCTCTTTTTTCTCCTCATTTCGCCATCACACCTCAAAAAGCAAGAGAATTATCCTCTTCCGCATCAGCATAATGCGGGTGATTCAAGGGTCACTCGCGGACCAATACCTCGAAAACTACGGCCGACGCTCTAAAGCGGATCTCCACTCAGGAAGGCTCGTGGTGGAAGTGGAATTCACGCGATCAAGAGGTATATTCTGCCACTCTTACCTGATTCATGTTGATTTATGCAAAGATCTTCGTAAGCTGGGATGCTCGAGTACGCGATACCGCTTCCGTGATAAAGATCTAAATTCTACACATCCGAAGCTGACGTACGTAGGGAACGCCAACGGCAGGCAAACCCCCAGAACAATGTGTCTCGTGTAAACACCGGAAGCGGATCATTTAACCCGCTCAACTAAGTCAATTCTCCCCTCGGTGCCAACTACAAACCGTAGCCGCCTTTCATCCAATGTTACAGCGGTAACGTACCAACAACACCCCACTCCTAATGCAAGGGCTCTGGCTACCAGAAGCGAGCAAGCTCCACTATGAATGGTCGCAACGCCGAGCGTAGGTACCCCCGCGGAGAATAATGCGGATCTTCAATCGATGGACGCCGCGATGGAAAGGCACCGAGGACCTTAATATGAGGGAAGTCATCCTAGAACCGAGGATCTCAACAATTTCAAGAGAATCAAAGTCGCCTTCACCGAACACAAAGATCAGCGCTAAGCAATCATTCTCGCCAATGGCATCTATTGATCAAGCCTGGCAGCCTCTTCTCATTCTAGAAATCTTGAACCACCCCATGCCGTAATCAAGATGCCGCCTCCGGCAAGTAGGCGATGGCACCTCGCATCTGCATCGCATCACGCGGCCGCCATGGTAAGCACATGTATTTATACACTCGTGCACGCGTATCCGGCAGTAAGGTTTTTCCATCTACTTCGATCGGGATTGCCCGTATTGGATGGTTTAAAAGCATCGTGGCCGGGTAATGTTTCTAGTTTTTCTCAAATTTTCATCTATAAACAAGACTCACTGCGGTGGAGTAATAGTACAGCCAACAGCCACAACCGCGAAGTCATATTCATCAAGCAGCGGGAAAGAATGAGAGCCTACGATTTCGTCGGCCGCTTCAATGCCGTGAGGCGTCACTGCCATTCCCTCTCGCCAGGATGTGGCCGCCTCTTTAGCTTTGGCGACCCGCCGTAGGGAAGCGGTCCGCTGCTAGAAGTTATTCGCCGTGAAAACCTTCATACATCCCTTGAGCGCCTTTTAAGGAAATAAGAAACGACTTCATCGGGGAAGAGTTTGACAAGCGCCTAAAATGTACCAAAGTCAGCACGGAAAAGAAGAAGGATAATAGGCGTGGCGAGAGAAAAGTGTCACGTGGTGATCGGGCGGGCGATGAAAGGAAGCGTGAATCAAATGCTGTCAAGAAGGAAACTACCATGGCGAAGAATGCATCGCCAAAGGTTCGTGCGTACAGATAAATTCATACATATACGCAGCTTACGGTACCTCAAGGGCCGATATATCGATGAACAAGGACAGTTGATAAATGGCAACGGCCCTAAGCAAATGTTTCATAAAACCGTGGACAAAAGCAATCGGGCGTGACTTCACTTCTGCGATCAATGATCACTACCGAGAATTGCAGTGCACTTTGAAGGATAAACCCTCCGAGTATATGATAAGACGGTAACTTCACTCAATACAAGGTGCATAATCAAAGATTCGAGACGGGTAAAGCCTAATAATCGGAATGCGGTAACGCATCGGGCCGGTATTCATGTTATGCTGGCGTCCAATTCATATGGGTAGCCACAATGGGGTTAGCGCGTTCCCAAGGAATCTTCAAAAATTCCCAGTCAATTTCAATGAAAGCATGCAGCGGTAGCGCCCACGTTAATGCCCGCCATGTCTTCACTCTGCCGGGTATGCAAAGCATGTCGCTTTACCGTTTTATGACCCTCCGGGTGGTCACCGAAGAAGTCAAACTGCTTTCGACCACGTAATCCTCGGGTAGACGGAGGAAGTTCCGCTAAAATACCTGCATTCTCAACCTTTGAAAATTGATGATATCGGGAACATCTCTGGGCATGTAACGCTACCTGCGCTGATAGTTTCACGGGCGCCGCGATTCCGTGAGGGCCCTGAGCAATCCCCGCTTCTGGCCGAAAGGGACCAGAACGCTGTGGATGTGATGGCGGAGTTT
>Bv_Tork0004953 Beta_vulgaris#Ty1_copia/Tork
TGAAGGATTTTGTCCTCGATCAAGTGTAATAAACTAAATAATATTAGGATAAGTTATGGAGATAATATATTCAATAATATTAGATGATCACAACGTTTTGCTAGAAGCTAATTGTGATTTATTGTACTAATATGATTAGGCCAACTACTAGTATTATTGGGTCCTATGAGGTCACACAAGTAATAACACTTCGATAATATTCAAACCCATTTGTGAAATGGGTTGGACGGTTTATGGTGGATTGAAAAGATGTGTAACTTATGAGTTTATTAGGATCATAATGTGATACATTATGAGGCCAATAAAACCTCATGAAGTCTCACTTGTAACCAATCCTATATACTAGTATTAGGAGTTACATAGTTGATCATCTTTTGTGTGTCATCTTCTTAAGAGAAAAATCTGATTTTTCTCTCTAGTTTTCCTCCCCATATTTCGGCCCTCATACACCACCAAAAGCAAGTGAGTTTGCCTCTCTTCCGTACTAGCATATGTGGTGATCCAAGTGTTGTTCGTGAACCAACATTAGAGGAACGGCGCTTGACGTTCTAAGGTGATCTCCACTAGAAGTTTGGTGGACAAGAGGAACATACGCATCAAAGGTATAATTCTATACTATTGTTTGATTCATACTAATTTATGCAATGATCTTGGGATAGATGTACAAGTATATGATACTTGGTTTTCCGCATTATGCATCTAAGTTCCTACAATCCGATCATTTAGTCTATTGCATAGATTAATATGATCATGTTGATGCATGTTTTATTTCATTTTTAATTCAATTAAGGGAGGGCTTTATATATGAGTTTATTTGCATGATTAATATTATGATATTAATTGATTGGAAACATAGAAATTGGATTTTTATGTATATATATATAAATATATATATTATACTCAAATTCAAAACTCACATCACAAAATATCAGATTTTGTGTATTAGTTTATATCTTTTATTTTGGCTTTTGTTAAACAAAATTGATATGAACCCTAATTATTTCCCCAAATCAATTTGTTGTAACTTCCATTCAATTATGCACAAGGGTTGTTGATAATTGAAAGAGAAAGGGGGAAGGGCCACCGGAATTCGACCGACATGGTGGCTGGCGTGCCGCCGGACTGTGGCCGGCGTCGTGGTGGCTCGCGCGGCGCGAGCTTCCTGCGCTGGGCGCTGCTGTTGGCACAGCCTGCTACCTGCGCTGCGGTGCTGCCGGTGCTGGTCGCCATGGCCAGCGACGCGGTGGCCAGTTCTGCCGAGGCTAGTTCGCGCGGTGGTGGGCCGCTGTTGAGGTGGCTGTGGTGCTGCACTGCTGCCTTGGCAGCTGCCTATTTTTTTATAAAAAAAGTTCTTTTTTTTTATATTCCAATATTGCAAATTGATTAGTTAATGGTGATTAATTTTATATTTAAGTCATAATTGAATTAAAATAATGAGCTTTAATTTTATTAGTTAATTATATGTGATAATTGACTAGTTTATTTTAAAGGGGGTTACTAAGGAGTTAGTAACTACTATTATATTTTTTTTATGATGTTAATTACATTTTAGGTTGTTAGTATTAATAGTTGATTAATTCTTCAATGCCTTTTTATGTGGTTAGTCATCATGTTAAGTTTTTTTTTTAATATAATTAAATTATATGTGGTGCCTACAATTGCTTCAATTTTTCTTTAAGTTTAATATGATTAAATTTGTTAGATCAATATTTTAAAGCCTTTGTGAGACGAAATTCTAATATGATTAAATTTTGTTTAGAGGTACCAACCATAGGATTTAATGTGAGATTAAATCTTCATGGTGTTGTTATGTTTTAAAGTTATTAAAACATGATAATTTATTTTAATAGTTGATTAAAATGCATTTTTTATATATATGATATTATGAATGCATGCGGTGACTAGTATGGCCCAAAACTTGGATAGAAAATACGATCTACGCATCGTTGGTATTTTTGTAATATTTTAGTTTATAATTCCAAAAAAAATATTTATTCAAGTATTAATAAGAAGAATGGTGATTCAATATTATCCTATGAAGCACAAGGATGAAGATCCATGGTGATTCAACAAGGGAGCCTTAAAGAGTAGTCTTTAGGTTTAGGGGCCATACTAGGATCACATTTTATTTTATGCATTTAAATATTGCTTTTAAATGCTTTCTAAGTTTATTATGCTTGTGATTTAATTATTTAAATGTTCACTAGTAATTAAATCAACATAATAATTTACTTAGGTCCCTTAAATAAAATATTGGGTTTTTGCTATTCCAAATAAACACCTACTAAAACTTGATCGTTAGTAATAGGTTCTGCCAAAGCAGAATATTACTTTCAATCTTGGGCTAAGTAGAGTAAATTTCCGAAATTTGCAAGTTTAGTTTGGTTTGGCCCAATAAAATCATCAAAACGATTTTGGATTTTGTAGCAAAGTTTATGGGTTTTGTGTTTGGGTGACATGCTCTGTCTAGGATTAGGAAGGCTCTCCCCAACGTTGTGGGTAACTTCCTTACCTGGGAGCGTAATCACCTTAGCAAACACCCATTAACTAAGAATTACAAATGTTGTAATAGTAAAGGAGTTTACTTACCTTTTAAACTTGGTTTTAAGTTGAGGCCAAAGTCCACTTATAAATCATGTTTGATAGGATCTTAGAACCACTTGATTCAAAAAGGGGACACGTTAAAATTGGTCAAGTGCATAGCTTTTATTTTAAAGTGTTTAAAATTTGTTAAAAGCTATTATGATAAACATACTTATACTTTTTGCATCTTCTATGTAGATATCATGTCTGGTAACAACAATAATTCACCTTTTAACTTACGTTCAATCCTTGAGAAGGATAAATTGAACGGGAACAACTTCCTTGATTGGGAAAGGAATCTAAGAATTGTTCTTAGGTCCGAAGGTCGAGAGGATGTTCTTGAAACCCCGATCCCAGTTTTAACTACTACCTCTACTGATGCTGAGAAAGAGGCCCATAAGGCCGTTGCAGAAAGGTCAGTAATTGTTACTTGCCTTATGCTAGCGGCTATGGAACCAAGCCTTCAAAAGAGGTTTGCAAGCTTGGATGCCTATAGCATTATCCGACAGTTGAAAACCATGTTTCAACAACAAGCTCGGATAGAGAGGTATGAAACTCACAAGGCTATTCTTGAGTGTTCGTTAGTTGAAGGCAAGCCGGTCGCCACTCATGTCTTCGAAATGATTGGTTATTTCGAAGCCATGGAGAGGTTGGGCTTTCCTTATAGCCAAGAGTTGGCTACTGACATCATTCTGCACTCACTTCATAAGGGGTTCAATACGTTTCGATTGAATTTCAATATGAACGGGGTGTCGAAAACCCTTGCTGAGTTGCATGGGATGCTCATGACTGCCGAGCAAAACATCACTATTGCACCTAAGAAGGAAGTTCTTATGGTTCAAAAGGAAAAGGGTTTTAAGAAGGAATGGGCTGGCAAGAAAAAGCAAGATAAGGGCAAGCAAGTTGCCACTAAGACTGCTATTAAGCCACAGGCAAAGGCAAAGCCAAAGGTGGCCGCAAATGCCAAGTGCTTCTATTGTGATCAAATAGGTCATTGGAAGCGTAACTGCCCAAAGTACTTGAAGGATAAGAAGTCTGGGGCTTCTTCTTCAGGTATCTATGTCATTGACATTAATTTAGCAACCTCTACTTCTTGGGTATTTGATACCGGTTGTGTTTCTCACATTACTTCGAATGTGCAGGGACTAAGAAGGAGTAGAACCTTGGCTAAAGGAGAGGTGGAACTGCGAGTTGGAAATGGTGCAAGAGTTGCCGCCGTTGCAGTTGGGACTTATAGTCTACCTTTGCCTTCTGGATTAATATTAGAGCTTAATAATTGTTATTACGTTCCTGCTATTACCAAAAACATTATTTCTATTCCTGTTTTGGATAATGAAGGGTTTTCATTTACAATTGAGAAAGGTTGTTTCTCTGTTTATTTGAATTCAATGTTTTATGCCACTGCTAAGAGGTCTAATGGTCTATATTACCTAGACTTAGACAAAGATGTCCTTAACATAGACAGCAAAAAACATAGATCAAGCGATACTAATCCTACTTACTTATGGCATTGTCGTTTAGGACACATAAACGCGAAACGCATTCAGAAGTTGCATAAAGATGGACTTCTAACATCTTTTGACTTTGAGCCATTTGATGTGTGTGAATCATGTTTAATGGGTAAAATGACAAAGTCACCTTTTACTGGAAAGGGTGAAAGGGCCAGTGATCTATTGGGCCTAATACATACTGATGTATGTGGACCAATGAGCACAAAAGCTAGGGGAGGGTTTGGATACTTCATTACTTTTACGGACGATTTAAGTAGATATGGATATGTCTATTTAATGAAGCATAAGTCGGAATCATTTGAAAAATTCAAAGAATTCCAAAATGAAGTCCAAAACCAGCTTGGCAAAACAATCAAAGCACTGCGATCCGATCGTGGTGGTGAATATTTGAGCCAAGAGTTTAATGATCACTTGAAGAGTTGTGGAATTCTTTCACAACTCACTCCGCCTGGAACACCTCAGTTGAATGGTGTTTCGGAAAGGAGGAATCGAACTCTACTTGATATGGTTCGGTCTATGATGAGTTTTGCTGATCTTCCAATATCCTTCTGGGGATATGCTCTCGAAACTGCTACTTTCACACTTAATAGAACTCCATCAAAGGCAGTAGATAAGACACCATATGAGATATGGAGTGGAAAAGTTCCAAACTTGTCTTTTCTACGTATTTGGGGATGTGAGGTTTATGTAAAGCGTTTACTTTCAGATAAACTCGCCCCTAAATCAGATAAGTGTTTCTTTGTGGGTTATCCCAAGGAAACCAAGGGCTATTACTTCTACAATCGCACTGAGGGCAAAGTGTTTGTTGCTCGTCGTGGTGTCTTTTTGGAAAAAGATTTTATTTCCAAAAAGGCAAGTGGGAGTAATGTATTTCTCGAAGAAGTTCGAGAAGAGCAACAAATGGACATAGTTCATCCTATGTTAGAGACAACGACACAAGAGCCAGATGTTGGGCTTGAAGTAGTTCCTCCTTTGGAGGAATCTTCTCCCATAACTGACCAAGTGTTGGAGGACGTGCATCCCGTACACGAACCTCCTATTGTCCCACTCGAATCTAATTCGTGCGAAAATTCTCAAATTGTTGAGAAGAAAATTTCTCCTGTTGCAGCCCCTCGTAAGTCTAGTAGAACAAGAATACCAACCAAGAGGTTTGTTGATTTCTTGTTAACCGAAAATTCTGAGATAATGATTTTAGAATTTGAGGAACCTACTACTTACAAGCAAGCTTTGATGAGTGAAGACTCCGAAAAATGGCTCGAAGCCATGAGGTCCGAAATGGCATCCATGTCTGAAAATCAAGTATGGGACTTGGTAGATTTGCCCGATGGGATCACACCTATTGGTTGCAAATGGGTTTTCAAAGTGAAAACAGACAAGGATGGTAATATTCAGGTTTACAAAGCAAGGTTGGTTGCAAAAGGGTTCAAGCAAGTTCATGGTATAGACTATGACGAAACCTTTTCACCGGTAGCCATGCTTAAATCCGTTCGGATACTCCTAGCGATCGCCGCCTTCTATGATTACGAGATTTGGCAAATGGATGTCAAAACCGCTTTCTTGAATGGGTTCTTGAAAGAGGATGTGTATATGACACAGCCGGAGGGTTTTGTGGATCCAGAAAATCCTAGGAGGGTATGTAAGCTTCAAAAATCCATTTATGGATTGAAGCAAGCATCACGGAGTTGGAATCTTCGTTTTGATGAGGCAATCAAAGAGTTTGGTTTTCTTAAAAATGGAGAAGAGTCTTGTGTTTACAAGAAGGAAAGTGGGAGTAACATAGTCTTCTTGGTCTTGTATGTAGATGACATACTTCTCATAGGAAACAACATTCCCATGCTTGAGTCAGTCAAGGAATGGTTAAAAAGTTGTTTTTCTATGAAAGACCTCGGAAACGCCGAGTATATTTTGGGGATCAAGATCTATAGGGATAGGTCTAAGAGGATGATCGGACTTAGCCAACGAACTTATATAGATAAGATCGTCACTAAGTTCAACATGGAAAACTCTAAGAGAGGCTTCCTACCCATGCAACATGGAGTGTCGCTTAGCAAGACTCAGTGTCCTTCTGGGCCTGATGAGATTAAGCGAATGAGTAATGTTCCTTATGCGTCAGCTATAGGGTCCATTATGTACTCCATGATTTGTACTCGCCCAGATGTTTCATATGCCTTGAGCATGTGTAGCAGATTCCAATCAAATCCAGGTGACGCACACTGGAGTGCAGCTAAGAATATCCTAAAGTACTTGAGAAGGACTAAGGATAATTTCTTAGTGTATGGAGGTGAAAGTAAGTTAATTGTTGAGGGTTACACAGATGCAAGTTTCCAAACTGACAAAGATGATTTCCGATCCCAATCTGGTTTCATCTTTTGTCTAAATGGAGGGGCAGTGAGCTGGAAAAGTTCAAAGCAAAGCACTGTCGCTGATTCTACGACAGAAGCTGAGTATATTGCTGCAGCAGATGCAGCAAAGGAAGCCGTTTGGATGAAGAAGTTCATTCTGGAGCTAGGAGTAGTGCCTAGTGTTGGAGATGGTATTGTTTTACATTGTGATAACAATGGTGCCATAGCTCAGTCTAAGGAACCAAGATCACATCAAAGATGTAAACATGTACTTAGAAAGTTTCATCTCATTCGAGAAATCGTTGAGAGAAAGGATGTAATAGTTTGCAAGGTTCATACGGATAGCAATGTCGCTGATCCTTTGACTAAACCTTTGCCACAGCCCAAGCATGAGAGTCATACTAGGGCTATAGGGCTTAAGCATATAGGAGAGTGGGTTTAATTGTGTACTATTTACTTTTAATTAGTTCACAGTTATAATTACTCGCTTTGATATGTTATGTTTATGTTTATCAATAAAAGTTTTGTTCTTATTTAATCTTGGTTTAGTATTAAATAAAACGTTCAAAGTATTTTATAACGTTTGATAGAATTGTCAAATACGTGATTTGACAAATGGAACTCTATCCAGTGAACAGGAGTTATAATATACCTTAGTCCCTAGTTCGAATCATTAAGTTGAACGTAAATGATTCAATTTCATGGACTAGATTGCAAGTTGATTGATAGCGCAGTTTCATGGGCTATAGGGACATGGAGATGTCTAGTCATTTGCATAGGCTTGTATAGTTGATACACGCTGGGCAGACCTAGTGGGAGTTCTCTAAAAGGTTTATGAGACTCTTATTAATATATTTAGTGGATTCCTTTGACATGAGTATGAAACTGTTCTTACTTAAGGATTAGTATGTTCTTGACGCTGCAAAACGCCGTGCCGTAAAAGGAGGTCATAAAAGCAGCGATCGGAACTGCTATGAATTTAGTGGGAGCTTTGGTCATACAAGATTGGATAAGTCCTCCTAAGAGTTAGGATTGGTGTCTTGGCCTCTTGAAGAGTGAGAACTGAAAATGCATGGCCGTGCTCAAATGGATTAAGAAGTTAATCATTTGTTTCGACAGTTCGAACTCAGATTTCAAGGAACGACTTGAATATTGGTATGATGAACATATGATGTTATCATATCATCAAGTTAGACATTAAGCGACTTAAGGAGTTTGAAGGTTACACACTTGTTCTTAGACAAGTGGGAGATTGAAGGATTTTGTCCTCGATCAAGTGTAATAAACTAAATAATATTAGGATAAGTTATGGAGATAATATATTCAATAATATTAGATGATCACAACGTTTTGCTAGAAGCTAATTGTGGTTTGTTGGACTAATATGATTAGGGCCAACTACTAGTATTATTGGGTCCTATGAGGTCACACAAGTAATAACACTTGGATAATATCCAAACCCATTTGTGAAAAGGGTTGGACGGTTTTATGGTGGATGGAAAAGATGTGTAACTTATGAGTTTATTAGGCTCATAATGTATCACATTATGAGGCCAATAAAACCTCATGAAGTTCACTTGTAACCACTCCTATATATTTGTATTAGGAGTTACATAGTTGATCATCTTTTTGTGTGTCATCTTCTTAAGAGAAAAATCTGATTTTTCTCTCTAGTTTTCCTCCCCATATTTCGGCCCTCATACACCACCAAAAGCAAGTGAGTTTGTCTCTCTTCCGTACTAGCATACGTGGTGATCCAAGTGTTGTTCGTGGACCAACATTAGAGGAACGGCGCTTGACGTTCTAAGGTGATCTCCACTAGAAGTTTGGTGGACAAGAGGAACATACGCATCAAAGGTATAATTCTATACTATTGTTTGATTCATACTAATTTATGCAATGATCTTGGGATAGATGTACAAGTATATGATACTTGGTTTTCCGCATTATGCATCTAAGTTCCTACA
