# Supplementary material for: High-fidelity (repeat) consensus sequences from short reads using combined read clustering and assembly
Source: BMC Genomics. 2024 Jan 24;25:109. doi: 10.1186/s12864-023-09948-4 (PMC10809544; doi:10.1186/s12864-023-09948-4)
Supplement: Supplementary file 2 — Additional file 2. Underlying data from Figs. 2, 3 and 4. Contents: Data-Fig. 2A_B-corolliflora_inputs.tsv, Data-Fig. 2B_B-corolliflora_contigs.tsv, Data-Fig. 2C_B-corolliflora-SCL008.fasta, Data-Fig. 2C_B-corolliflora-SCL008.gff, Data-Fig. 3_B-vulgaris-mini-circles_assembly.gfa, Data-Fig. 4_A-annua-rDNA.gfa, Data-Fig. 4_T-porrifolius-rDNA.gfa. [file 12864_2023_9948_MOESM2_ESM.zip › Data-Fig2_B-vulgaris-mini-circles_assembly.gfa]

S	1	AGTTCAGAAATCCGATATTTAGAGGTATGGAGCCGGCGTCGCTTTTTGGCGTGTTAGGGAAGATTGTAGAGATTCGGAGTATAGCAATCTATCACCCAACGGAAGCTACATTGGTTTATAGGAACAGATGAGTCGAACTCATCCCAGGCGTAAGCCCTCATGATCCATCCAACTCGCAACCAACTGCTGCCTTCTTGTACCCTATGAGTCCTCCCCTTGGGAGGTTGGAGGAACAGTGATTGACAGTTTCATTCATAAACTTTGAAATTGGAACAGATGGGTTGAACCCATCCCAAGCCACTAGTAGGCCCTCATGATGCCAATTCCCAGGATTTATCAATTCATCACTGTAACCACTGCGGTGTTCAACAGTCACTTACGATATTTCAAAAAACAAGAAAATCCAACATAAAAAGGAAACCTGGTAAAAAAAAGAACTAGGAAGAAAAACGTAAACACAGATGAGGGCTTTGGAGATGGAACCTACTGAAGCTTGTCGGAAGTAGGGTACATCGGAGAAGGCCGATAACAGAATGAGAATCCTGAGAATTAGAGCGATAGAAGCGAGGGAGAAAGCAATCCGACCCAAAGCACTGAGAGCGAGACACTTTTGGCCGACAGACAAAAGTGGACAGCGGGTTCTAGCTCGTAGAGCGTATGCCCGATGCGCCCCGTAAATGGACTGTAAGGACATTGAAGGGGGAGGGGTCATACCCCGTCGTTAAGCCAGTGCTTTCGGTCGGATTGCTTTAGACTAAGCTTCGAGAGCGGAGCGCTAAACTAAAAGCTAGTTAAAAAAAAAGCTTTAGATAATGGGGAGTAAAGGAAATAGCTTATGAAATAGAATATGAAATAGCTTTTACTCTTTTACTGTAGCTAATGTTGCTATTTAACCCCGTTCTATTCCCGGACCTTAGGAGGGGAATAGAGTAAGGGGACCTTAATGAAGCTATTGTCTTTCTTGTCTTTTGTTGCTTTAAAACCTACTATTGTATTCAAAGCAGCTAATTATATTCTTGCTCTTTTGAATTAAATTATATTCTTGCTCTTTTGAATTAATTTAATGTTATTCTTGATCTTTTGAATTAAATTATATTCTTGATCTTTTCAATTAAATTGTATTCTTGCTCTTTTCAATTAATTTAAGGAAATTAAAGATAGGAGCTAAACAAATAGAATATAAACTTAGCTTACTAGTCTTTAATGCAGCTACTGTAACTGAAGCTACTGTAGTTCTTGTCCTATCCGCCCGTACCATTTCTGCTAAGAAATGGGATGAGGGCGTTCCTTTCCTGTAGCTAATGTTGCTCTTGTTTTTGTAGTTAGTTCTTGTAGCTAGGATTTACTTCTTAATTGTTAGTACACATAAATGCCTTTTAACAAGCTATAGTACTTCCCTATTGCTATATGCTTTAACTACAGTTATAGGCCTCTTATTTAGCCTTTAAAACTCTTTTTAGGTGTAAATAAGGCTAGCTTGGAGCAACATTCGGATATTACTAATATCCATATAAGGCAGCTCCAAGTAGAACGTAGAACGAGGGCCTTTGCTCTACCTCACCACCCTCTACCGGATTTCTGAAACAAACAAATAGGCTCGACCGAAGGAAGAGACCGTGC	ln:i:1620	dp:f:1.0
S	2	ATGCGATTTCTTCATTGCACCTTCAAGCTAAAGAGATCCTTAGCCAGGGAGTCTTGCATCAGTAAGGTTCATTGGTCACTTATGGTATTTGCAAAATACAGAGTTATCCTTCTCTTTTCAACTGAGTTGATTCAATTAACTGTAACTTAATTCTTTAATCTTTACTGCAGCTACTGTAACTGTAGTTATTGTAGTTCTTGTCCTATCCGCCCGTACCATTTCTGCTAAGAAATGGGATGAGGGCGTTCCTTTCCTGTAGCTAATGTTGCTATTTAACCCCGTTCTATTCCCGGACCTTAGGAGGGGAATAGAGTAAGGGGACCTTTATCTTATCCTTATGTAGTTAATGTTGCTCTTGGTTTTGTAGTTTATAACTGTAATTTAATGCTCTAACTTCCTATTAAAATGCAATGCAGCACAGTCCCCCCCGAGGGCTGCCTACTTCTCTAGTTCACCACCGGTATCCCATGAGCCATTTGAAAATATTGTATGGATTTAAAAATGCGAAGTTTACTGTTTTCGAGAGTTAAAAGAATTTAACTTCTCGTTAGTTATATTATAAGAGATTGTATTGTATTGAGCCTGTTGCTACTGCTTTCCAAGAAGTGAGGGAGCCCTCGAAAGGCTCCCGAACGTTTATGAAGAAGCTAGTAACAAAAGGACTTCCTTAAAAGGTTAAAAGCGAGTAGTTCGTACTTGATCAATAAGTAGAGGAAGTCTTATGATCTTATTGTATTGAACGATTCCGGTTGCTTTATTTCTGCCCCCGCCCCTTTCTCGTACTCCAAAAAGGCAGAGAAAGGGGGCAAGGGGCAGTCAACAATTGCTTCTGTTCGGTTCCCCCTTAGGGGGTCAAGGGGGGAAGGCCGAAAGGGGGGTCACAGGGGGGATTTTATCCCCTTTGCTCGCCCGTTCAATTTCCGTAAGGAAATTAAATTAGGGCGTTCCGAAAAATCGGCGAAAATTTTAAATTTTTTTTCTTTTCTTCTCATGCTCATGGGATTTTTTTGATACCGTATGGAGCCACCGTCGTGAGCAGTATAGCATGTGAAGGTGTCTCAAGCTTATAGGAGGTCACAACTCCTCCGTCTTGAGTCTTTTCACGCCTTAGTATAAAAGTGTAAAACCCCGAAAAACGAGTAGGTCTCGGCCTGCATCACACAGGTGGTTCCGATCCTACCCCGGGCTTATATAAAATATATAAAGCTCTCCTGAGTTCCGGGTTTGTCGTCTTAGTCATTTTATACCGCGGCAACCAATGCCGTCTTGTCTTACTGAGCTAACGGATATCGCATTCGAGATCGCGAAA	ln:i:1309	dp:f:1.4633591762939357
S	3	GGGAACGACCCGCTCTTTCCTAGTCAATATCCGCCTTCTTGTACTGATAGTTGGTTTCTTCCCTATCTTCAGCTAAAAGCTGGATCTTAATGCTGTTTTTGCAGCTCTGCCAATACTTTTTTCTTTATGCTGAGATAAGGACCCGATATCAAAGCTTTTCTCAAGAACGTCTACTCCTTTTCAGAATTCCCACGGACTATTCATCCGCTTGCCATCACTTCTTTTTTACGTTTTCGTCAACCCTAAACCCTGAGCTATTTTTTATGCGCATTCCTAATGAAAGGAAGTTCGCCTGCTCATTCGGGGGAAAATGATGATAGGGCGGCCCGTAAGCTACTGGACAAGGATGGGGAAGTTACTCCCGCGAAACGATAAGCATGGCATCCTTTCTAAACTTCCACGCTCCTTCAGGTTCACCTAGTCGTAAGAATCTGTCCCTGCGTAACAGATCCCTCCCCCGGTTCTCTATCGAGAATCCACCTGTGCCCAGAGGCAGCGACAGATGGGACCGAAAGGGAACGACGCGTTCGGGTGTCAAACCGATGCGCCGCTAAAGCTCCTGAGCTAGTATGGTTAAAGGTATGTTGCCAGAGGTTCCAGACATTTTCTTGATACTTTACTTTGATATCCTATCAGTGATTTCGGATATCACTTATGATTTTAGCTAATTAGCTGCTATTCTCTTGTCTTTTTCCTCTTCCTTTGTTTCTTGTTTCTTCCTTATTTTATATGTAAATACGTACCTTTCTTTATATTATAGTCATAGGCTTCTTCTTTATAGGCATAGGCTTCTTCTTTCTGAATGCAATGATGGGGCCCCTCCTTACCATAGCAGCCTAGACGAGGGCCAAAGCTCTGCTTGGTCCACCACCAGGATACCTTAATAGATAGAAAATTCTTTTTGTTATGAAATGCAGCTACCTGCTGTCGCAAAAGAGAGAGAGTATGATGCTAAGCCCGGAATGTGTAGGGCAGAGAATTTTAAGTGAAAGCTTACAGTTCCAGCTTAACTTCTTTCTCTTGCCCCTTGCTTCCTTTCCCCCGAGGGGTTAGGGGGTAACGTTCCGCTTAATAGGGGGGGTTTAAGGGGGGGATTTTATCCCCTTCCCTCGCCCGTTCAATTTCCGTAAGGAAATTAAATGAGGGCGTTCCTCTTCCCTCGCCCGTTCAATTTCCGTAAGGAAATTAAATGAGGGCGTTCCTTTTCGGCGCGTCTTGCCGAAAAAAAGCGAAATTCCTTCCCGCATGCTTAGCACTCCTCCTTAAGCAAACAAGTAAACATGCAACCAATAACTGTTTCTATCTATCAAGGTATTTTTTGTATCCCGTATGGAGCCACCTTCTTCACTCGGCATGCGAAAGTCCCGTTCTTCGGGGGAGCCCCCTTCTCGAGACTACAAGGTCAGCCACCAGTCGGACTGACTCGCGACTAGGTAGTGTTC	ln:i:1442	dp:f:1.0
L	1	+	1	+	0M
L	2	+	2	+	0M
L	3	+	3	+	0M
